# Supplementary material for: Candidate Olfaction Genes Identified within the Helicoverpa armigera Antennal Transcriptome
Source: PLoS One. 2012 Oct 26;7(10):e48260. doi: 10.1371/journal.pone.0048260 (PMC3482190; doi:10.1371/journal.pone.0048260)
Supplement: Supplementary Material S2 — Primers for RT-PCR expression analyses of H. armigera ORs, GR and IRs. (XLSX) [file pone.0048260.s002.xlsx]

## Sheet: Sheet1
Gene	Forward Primer (5' to 3')	Reverse Primer (5' to 3')
HarmOR2	TGACAAACAAGGAGACGAACGAGA	GGGGATTTTCTCGGATTTCTCAGT
HarmOR11	AGCCATTTCTTGTCTTTATCC	CTCATAGTGCCGATGGTTTC
HarmOR13	TTCTACACGGTCTACTTACTCG	CAGCCACTGACTTGATGAAACA
HarmOR14	CTATGTTCCACCTGGTTCTG	GCTGACAATTCTTCGATGATAT
HarmOR15	TTCTGGCTCTGTGTTACGAGTTTC	GTGAGTCTCCATTGAGTAATCCGA
HarmOR16	ATGATGTGTCCAGAGTTGCTACGC	GAAACTTCTCCTGAAAACCTGCC
HarmOR6	ACTCTAGAAGAATTTCCTAGACC	TCACATACTGCGTAGGAAGGTG
HarmOR3	CGTGGTGGGTGTACAACAA	TGCCTCCAGCACTTAACTT
HarmOR5	ATAAGCACCATAGCCACCT	CTTGCGTAATTCCCAGAAA
HarmOR7	TATGACTCCTATGGTGATG	GTAAATAATGTCTTGATGCC
HarmOR8	GTATCAGGGCTCAGGAAAT	CGGTGCTGGCATAGTAAAT
HarmOR9	TAGAAGCCGTCATCACAGG	GCGAACATTAACAAACCCA
HarmOR10	AAGGTCGTCGGAACATAAT	CGTGTCCACACCAGCAGTA
HarmOR12	GTTCTGTCCTCATCTGTCTT	ATGGAGTTTGGGCTCTTGTT
HarmOR17	CCCATTTTGGACTGGTTTTAG	CCGTGCACATCTCGGTTATC
HarmOR18	ATTGCGAATGAGACTGTATG	TAAGGAGCTTGGTGATGGA
HarmOR19	GGCTTTCACTATCGGCAAT	TCGTCCCATAAACAATCGC
HarmOR20	CGTCCAAGCAAAGCAAATAC	CTCAAAATAAGGCGACTCAA
HarmOR21	TTCTTCTCTTGGGCTCTCAT	TACTCCTGTTCCTTCTCCGT
HarmOR21.2	AATGACACGAGATTGGAACG	ATGAGAAGGTGGTGAGGACC
HarmOR22	AAGCAGGCTGAAAGGGAGA	CCGTGTGGATGATGAGGAA
HarmOR23	AGATTTCCTTCTCTGTATCCA	CACCAGTTCTCTTAGCTCATT
HarmOR24	TCCCTGTCATGTACCGCCT	TCCATCCACCAATCCCAAA
HarmOR25	CTATGGCTGGTCAGATTGC	GACGAGAGACAGGGGAAAC
HarmOR26	GCGCAAGCCAAAATACAAA	GACCCAAGCCATCACAAAG
HarmOR27	TTATTCCTTCACCGCTTTTC	ACTGCCTCCCTTTACCTCC
HarmOR28	GAAGACGCAGAGGCACATT	CTCCCAGCAGTTCAGCAAT
HarmOR29	ACAGTAAATGTGTGCCTCC	TCAAGAATATCCAGTTGGG
HarmOR30	ATGCCAGTAAGTCCCGAGA	CCAATCCACAACCAAAATC
HarmOR31	CCGTTTCCGCACATCTTTA	CTTCGCACTGTCTGTCGCT
HarmOR32	ACTTCCAAAGATTTACCACC	CATCACACTCCACAAACAGG
HarmOR33	GTCCGAAAAATGGTAGCAGA	GCACAGAGGTAGCAAATGAG
HarmOR34	TAGGATTTACGGGTCTCTGG	TACTTTTGGACAGTTGAGCG
HarmOR35	GCGTGACGAGCAACATAAAA	ACCAGAGAGTGACAAGAGGA
HarmOR36	GATTTTTACGTTGCCTTATG	GGTCCACACTGTTTTCATCT
HarmOR37	CGTAATGGTGCTTTGTTTGA	GCATCGCTCCAGTAATATGA
HarmOR38	TCTGAATCCTCGGCTGTATC	TTTTGGCTTGAACTCCTTAC
HarmOR39	AGCATAGGCATATGTTTCGG	CTTCCTCTCTTTCACTCGCA
HarmOR40	AGAAATGGCTATGAGGAATC	CTGGACCTATCAAATGGAGT
HarmOR41	AGGTCGCTTTGAAGAGATTG	TAGGTACAGGTCCTTACGGT
HarmOR42	CATTCCTACATTTGTTCTCG	CCTGTCTGACTGTCCTTGAT
HarmOR43	AGGCTCTATTGTTTTGGTGT	GAGGCAGTTGATTCTTCTCA
HarmOR44	GTTCAGCTATGCGTCCTCCA	CAAATCGCCCAATCTCTTCC
HarmOR45	GCTTGGTTCATTTTTGTCTG	GTTGTGTTTCTCTTCTGCGT
HarmOR46	GTACACAGAATGGCAGGACA	AACAGGACACCAAAAACACG
HarmOR47	AAATCTGGTTTATACACCTCG	CAATCTGTAACGCATGTTGGT
HarmOR48	TGCTCAATCTTCGCATCAGTA	GTCGTAACATTTCTCCCACCT
HarmGR1	GGTCATTACCTACGGTTGGAT	GAATAGCAGGCTCGTTGTGTT
HarmIR1	ACATCATGGCACAGAAGCG	TCCAGGACAGCAGGACACAG
HarmIR1.2	CACAGAAGTGAACAGCGCTA	TCCCAGGAGGAGTATGAAAG
HarmIR8a	ACAATGACAGCAGAGAGAGAAGA	AAGGTAGCCAACATGAGGACC
HarmIR21	TACTAGCCGAAAGAAACAAC	AGAAGGCAAGAGGAAACATC
HarmIR25a	TGAAACTGCCAAGAACACCG	TGAAACCAAAAAGCCACCAA
HarmIR41a	TGCTATAACCGCCCTCTATT	AGTCACACCTCGTATCCTCC
HarmIR75d	CGAGACCTGCGTGCTCTTATG	GTCGTGTGGAACCCTTGCTG
HarmIR75p	CGACTCAATAACGAAAGCG	GAAGGGCAGGTAGAACACA
HarmIR75p.2	CCGATCGTCTAGCTCCCTTC	GTTCCATCACACAACCCTGC
HarmIR75q.2	TATACAAATGCGAAAGGGAC	AAGCAAGCAAGAACAAGGC
HarmIR76b	AGTGAACAAGACAAAGAAGACG	GATAGAGGAACGAAGAAGGC
HarmIR87a	GAGCATACAAACGCAACAA	ATCTCTCTACCTCCCAACG
HarmActin	AGGGTGTGATGGTCGGTATGGG	TGGCGGGGGAGTTGAAGGTT
