# Supplementary material for: Candidate Olfaction Genes Identified within the Helicoverpa armigera Antennal Transcriptome
Source: PLoS One. 2012 Oct 26;7(10):e48260. doi: 10.1371/journal.pone.0048260 (PMC3482190; doi:10.1371/journal.pone.0048260)
Supplement: Supplementary Material S4 — The gene length, ORF length, expression, GO annotation, and BLAST best hit of each unigene. (XLSX) [file pone.0048260.s004.xlsx]

## Sheet: insect.annotated.expression
GeneID	Transcript_length(bp)	Male-Expression（number of reads ）	Female-Expression（number of reads ）	ORF_length(bp)	GO			BLASTX best hit	BLASTN best hit	SwissProt best hit
					GO Component	GO Function	GO Process
unigene1	1891	0	73	507	-	-	-	PREDICTED: hypothetical protein [Bos taurus]	Blattella germanica isolate BL082 18S ribosomal RNA gene, partial sequence	-
unigene2	458	0	51	261	-	-	-	PREDICTED: similar to MGC115145 protein [Nasonia vitripennis]	-	Selenium-binding protein 1
unigene3	594	0	46	138	-	-	-	-	-	-
unigene4	483	0	45	174	-	-	-	-	23L11_HaBAC_fin, Helicoverpa armigera BAC, pupae DNA	-
unigene5	219	0	36	141	-	-	-	-	-	-
unigene6	314	0	35	219	-	-	-	-	-	-
unigene7	302	0	34	198	-	-	-	PREDICTED: similar to cytochrome b5 domain containing 2 [Tribolium castaneum]	64G08_HaBAC_fin, Helicoverpa armigera BAC, pupae DNA	-
unigene8	592	0	34	168	-	-	-	-	-	-
unigene9	557	0	31	237	-	-	-	-	Bombyx mori fruitless protein-like mRNA, complete sequence	-
unigene10	821	0	30	315	-	-	-	conserved hypothetical protein [Pediculus humanus corporis]	Bombyx mori voucher BT0131 18S ribosomal RNA gene, partial sequence	-
unigene11	594	0	29	315	-	-	-	-	-	-
unigene12	117	0	29	84	-	-	-	-	-	-
unigene13	430	0	28	240	-	-	-	odorant binding protein LOC100301496 [Bombyx mori]	-	-
unigene14	166	0	27	162	-	-	-	-	43E14_HaBAC_fin, Helicoverpa armigera BAC, pupae DNA	-
unigene15	433	0	27	432	-	-	-	Transposable element Tcb2 transposase [Camponotus floridanus]	41P10_HaBAC_fin, Helicoverpa armigera BAC, pupae DNA	Transposable element Tcb2 transposase
unigene16	192	0	26	192	-	-	-	-	-	-
unigene17	583	0	26	393	-	-	-	hypothetical protein EAI_05630 [Harpegnathos saltator]	Culex quinquefasciatus conserved hypothetical protein, mRNA	-
unigene18	262	0	20	234	-	GO:0016740//transferase activity	GO:0009267//cellular response to starvation;GO:0044237//cellular metabolic process	PREDICTED: similar to conserved hypothetical protein [Nasonia vitripennis]	-	-
unigene19	197	0	19	195	-	-	-	PREDICTED: similar to BEL12_AG transposon polyprotein, partial [Acyrthosiphon pisum]	-	-
unigene20	697	0	19	213	-	-	-	-	64G08_HaBAC_fin, Helicoverpa armigera BAC, pupae DNA	-
unigene21	365	0	18	162	-	-	-	-	35D18_HaBAC_fin, Helicoverpa armigera BAC, pupae DNA	-
unigene22	407	0	16	156	-	-	-	-	-	-
unigene23	588	0	16	240	-	-	-	-	-	-
unigene24	717	0	15	135	-	-	-	-	-	-
unigene25	998	0	15	381	-	-	-	hypothetical protein EAG_03557 [Camponotus floridanus]	Blattella germanica 18S ribosomal RNA gene, partial sequence; internal transcribed spacer 1, 5.8S ribosomal RNA gene, internal transcribed spacer 2, and 28S ribosomal RNA gene, complete sequence; and intergenic spacer and external transcribed spacer regions	-
unigene26	504	0	15	501	-	-	-	-	-	-
unigene27	548	0	15	123	-	-	-	-	-	-
unigene28	337	0	14	111	-	-	-	-	-	-
unigene29	575	0	14	150	-	-	-	GTPase Rab2 [Glossina morsitans morsitans]	Drosophila ananassae GF11067 (Dana\GF11067), mRNA	Ras-related protein Rab-2A
unigene30	541	0	13	243	-	-	-	-	-	-
unigene31	249	0	13	246	-	GO:0004672//protein kinase activity;GO:0032559	GO:0006464//protein modification process	Protein kinase domain containing protein [Tetrahymena thermophila]	-	CBL-interacting protein kinase 11
unigene32	316	0	13	192	-	-	-	-	-	-
unigene33	516	0	13	147	-	-	-	-	-	-
unigene34	664	0	13	450	-	GO:0005488//binding	GO:0051234//establishment of localization	predicted protein [Nematostella vectensis]	Hemileuca sp. L6 isolate L6 28S ribosomal RNA gene, partial sequence	-
unigene35	1001	0	13	219	GO:0044429//mitochondrial part	GO:0008483//transaminase activity	GO:0006520//cellular amino acid metabolic process	GJ13734 [Drosophila virilis]	Bombyx mori fibroin light-chain (Fib-L) gene, complete cds	4-aminobutyrate aminotransferase, mitochondrial
unigene36	282	0	12	177	GO:0031461//cullin-RING ubiquitin ligase complex	GO:0005515//protein binding;GO:0019787//small conjugating protein ligase activity	GO:0048511//rhythmic process;GO:0007626//locomotory behavior;GO:0007179//transforming growth factor beta receptor signaling pathway;GO:0016055//Wnt receptor signaling pathway;GO:0007297//ovarian follicle cell migration;GO:0008306//associative learning;GO:0008285//negative regulation of cell proliferation;GO:0007249//I-kappaB kinase/NF-kappaB cascade;GO:0007067//mitosis;GO:0007224//smoothened sign…	Slimb [Danaus plexippus]	Danaus plexippus Slimb (slimb) mRNA, complete cds	Beta-TrCP
unigene37	457	0	12	456	-	GO:0046914//transition metal ion binding;GO:0016790//thiolester hydrolase activity;GO:0070011	GO:0019941//modification-dependent protein catabolic process	conserved hypothetical protein [Pediculus humanus corporis]	-	-
unigene38	275	0	12	129	-	-	-	-	Bombyx mori U2 snRNA variant alpha, partial sequence	-
unigene39	313	0	12	312	-	-	-	-	Monoposthia costata 18S small subunit ribosomal RNA gene, partial sequence	-
unigene40	372	0	12	369	-	-	-	-	-	-
unigene41	541	0	11	240	-	-	-	timeless [Sesamia nonagrioides]	Sesamia nonagrioides timeless (Tim) mRNA, partial cds	-
unigene42	331	0	11	279	-	-	-	-	-	-
unigene43	578	0	11	195	-	-	-	-	-	-
unigene44	675	0	11	675	-	-	-	putative lysozyme [Bombyx mori]	Bombyx mori putative lysozyme gene, complete cds	Lysozyme C-1
unigene45	804	0	11	216	-	-	-	-	Bombyx mori voucher BT0131 18S ribosomal RNA gene, partial sequence	-
unigene46	585	0	11	303	-	-	-	-	-	-
unigene47	514	0	11	513	-	-	-	ORF2-encoded protein [Danio rerio]	-	-
unigene48	147	0	11	147	-	-	-	-	-	DNA-directed RNA polymerase E subunit 1
unigene49	523	0	11	522	-	-	-	-	-	-
unigene50	213	0	11	174	-	-	-	-	35D18_HaBAC_fin, Helicoverpa armigera BAC, pupae DNA	-
unigene51	410	0	11	156	-	-	-	-	-	-
unigene52	166	0	11	165	-	-	-	-	-	-
unigene53	464	0	11	336	GO:0008287//protein serine/threonine phosphatase complex;GO:0030136//clathrin-coated vesicle	GO:0005515//protein binding;GO:0016491//oxidoreductase activity;GO:0046872//metal ion binding;GO:0019888//protein phosphatase regulator activity;GO:0004722//protein serine/threonine phosphatase activity	GO:0014866//skeletal myofibril assembly;GO:0006464//protein modification process;GO:0001505//regulation of neurotransmitter levels;GO:0022403;GO:0042993//positive regulation of transcription factor import into nucleus	calcineurin b subunit [Culex quinquefasciatus]	Heliothis virescens calcineurin-B mRNA, complete cds	Calcineurin subunit B type 2
unigene54	226	0	10	141	-	-	-	-	-	-
unigene55	128	0	10	126	-	-	-	-	-	-
unigene56	873	0	10	255	-	-	-	-	94B11_HaBAC_fin, Helicoverpa armigera BAC, pupae DNA	-
unigene57	183	0	10	180	-	-	-	-	-	-
unigene58	712	0	10	231	-	-	-	-	Helicoverpa armigera voltage-gated sodium channel alpha subunit gene, partial cds; and cytochrome p450 6B7 (CYP6B7), cytochrome p450 6B6 (CYP6B6), and cytochrome p450 6B2 (CYP6B2) genes, complete cds	-
unigene59	503	0	10	243	-	-	-	-	-	-
unigene60	105	0	10	102	-	-	-	-	-	Uncharacterized protein ycf68
unigene61	185	0	10	171	-	-	-	-	-	-
unigene62	455	0	10	186	-	-	-	-	41B01_HaBAC_fin, Helicoverpa armigera BAC, pupae DNA	-
unigene63	91	0	9	90	-	-	-	-	-	-
unigene64	813	0	9	810	-	-	-	hypothetical protein [Monosiga brevicollis MX1]	-	Probable polygalacturonase At1g80170
unigene65	735	0	9	462	-	-	-	mutant cadherin [Helicoverpa armigera]	Bombyx mori DNA, contig W-BAC-522N19-C9, contains non-LTR retrotransposon:Tama	-
unigene66	127	0	9	123	-	-	-	-	-	-
unigene67	100	0	9	81	-	-	-	-	-	-
unigene68	305	0	9	303	-	-	-	-	-	-
unigene69	918	0	9	219	-	-	-	-	31C13_HaBAC_fin, Helicoverpa armigera BAC, pupae DNA	-
unigene70	220	0	9	219	-	-	-	-	-	-
unigene71	572	0	9	372	-	-	-	-	-	-
unigene72	482	0	9	273	-	-	-	-	43E14_HaBAC_fin, Helicoverpa armigera BAC, pupae DNA	-
unigene73	359	0	9	222	-	-	-	-	94B11_HaBAC_fin, Helicoverpa armigera BAC, pupae DNA	-
unigene74	802	0	9	165	-	-	-	-	92N13_HaBAC_fin, Helicoverpa armigera BAC, pupae DNA	-
unigene75	475	0	9	201	-	-	-	-	23L11_HaBAC_fin, Helicoverpa armigera BAC, pupae DNA	-
unigene76	591	0	9	300	-	-	-	-	43E14_HaBAC_fin, Helicoverpa armigera BAC, pupae DNA	-
unigene77	435	0	9	396	GO:0044464//cell part	-	GO:0050896//response to stimulus;GO:0050794//regulation of cellular process	MRAS2 [Culex quinquefasciatus]	PREDICTED: Acyrthosiphon pisum ras-related and estrogen-regulated growth inhibitor-like (LOC100163574), mRNA	Ras-related and estrogen-regulated growth inhibitor
unigene78	449	0	9	123	-	-	-	-	-	-
unigene79	524	0	9	228	-	-	-	-	-	-
unigene80	290	0	9	192	-	-	-	-	-	-
unigene81	501	0	8	276	-	-	-	endonuclease-reverse transcriptase HmRTE-e01 [Heliconius melpomene]	33M07_HaBAC_fin, Helicoverpa armigera BAC, pupae DNA	-
unigene82	372	0	8	372	-	-	-	-	-	-
unigene83	422	0	8	297	-	GO:0005488//binding	GO:0051234//establishment of localization;GO:0007606//sensory perception of chemical stimulus	prophenoloxidase activating enzyme [Helicoverpa armigera]	Helicoverpa armigera prophenoloxidase activating enzyme (ppae1) mRNA, complete cds	General odorant-binding protein 2
unigene84	1077	0	8	243	-	-	-	-	41P10_HaBAC_fin, Helicoverpa armigera BAC, pupae DNA	-
unigene85	89	0	8	87	-	-	-	-	-	NADH-cytochrome b5 reductase 1
unigene86	325	0	8	324	-	-	-	PREDICTED: oocyte zinc finger protein XlCOF6-like [Xenopus (Silurana) tropicalis]	-	Protein sister of odd and bowel
unigene87	399	0	8	246	GO:0043231//intracellular membrane-bounded organelle;GO:0044427	GO:0018024//histone-lysine N-methyltransferase activity;GO:0003690//double-stranded DNA binding	GO:0032583;GO:0007444//imaginal disc development;GO:0010629//negative regulation of gene expression;GO:0042078//germ-line stem cell division;GO:0009791//post-embryonic development;GO:0007292//female gamete generation;GO:0044030//regulation of DNA methylation;GO:0034968//histone lysine methylation	PREDICTED: similar to histone-lysine n-methyltransferase [Nasonia vitripennis]	-	Histone-lysine N-methyltransferase eggless
unigene88	500	0	8	498	GO:0043232	GO:0032559	-	actin [Helicoverpa armigera]	Helicoverpa armigera actin mRNA, complete cds	Actin, muscle
unigene89	584	0	8	186	-	-	-	-	-	-
unigene90	328	0	8	204	-	-	-	-	41P10_HaBAC_fin, Helicoverpa armigera BAC, pupae DNA	-
unigene91	873	0	8	159	-	-	-	-	-	-
unigene92	367	0	8	138	-	-	-	PREDICTED: hypothetical protein [Nasonia vitripennis]	-	-
unigene93	517	0	8	243	-	-	-	-	-	-
unigene94	566	0	8	210	-	-	-	-	-	-
unigene95	600	0	8	420	-	-	-	-	-	-
unigene96	930	0	8	489	-	-	-	DUF233 protein [Heliothis virescens]	-	Circadian clock-controlled protein
unigene97	439	0	8	270	-	-	-	-	Lymantria dispar vitellogenin gene, complete cds	-
unigene98	1089	0	8	549	-	GO:0016787//hydrolase activity	-	Aminopeptidase N precursor, putative [Pediculus humanus corporis]	31C13_HaBAC_fin, Helicoverpa armigera BAC, pupae DNA	Aminopeptidase N
unigene99	139	0	8	135	-	-	-	-	-	-
unigene100	603	0	8	600	-	-	-	Phosphatidylinositol-4-phosphate 5-Kinase family protein [Tetrahymena thermophila]	-	-
unigene101	236	0	8	234	-	-	-	-	-	-
unigene102	789	0	8	786	-	-	-	surface antigen-like protein [Leishmania infantum JPCM5]	-	LRR receptor-like serine/threonine-protein kinase ERECTA
unigene103	93	0	8	93	-	-	-	-	-	-
unigene104	563	0	8	204	-	-	-	-	-	-
unigene105	490	0	8	486	GO:0000323//lytic vacuole	-	GO:0006643//membrane lipid metabolic process	saposin-related [Bombyx mori]	-	Proactivator polypeptide-like 1
unigene106	343	0	8	342	-	-	-	conserved protein [Plasmodium falciparum 3D7]	-	-
unigene107	403	0	8	255	-	-	-	-	-	Acetyl-CoA carboxylase
unigene108	363	0	8	360	-	GO:0003899//DNA-directed RNA polymerase activity	GO:0006259//DNA metabolic process	DNA primase [Aedes aegypti]	-	DNA primase small subunit
unigene109	1136	0	8	594	-	-	-	fatty-acyl CoA reductase 2 [Ostrinia nubilalis]	-	Putative fatty acyl-CoA reductase CG5065
unigene110	188	0	7	186	-	-	-	-	-	Serine carboxypeptidase-like 45
unigene111	286	0	7	282	-	GO:0005488//binding	-	PREDICTED: LOW QUALITY PROTEIN: kinesin-like protein KIFC3-like [Xenopus (Silurana) tropicalis]	-	Kinesin-4
unigene112	471	0	7	165	-	-	-	-	-	-
unigene113	762	0	7	240	-	-	-	-	Heliothis subflexa clone 89F08 ABC transporter family C protein ABCC3 (ABCC3) gene, partial cds; ABC transporter family C protein ABCC2 (ABCC2) and SMC domain protein (nachbar) genes, complete cds; and ABC transporter family C protein ABCC1 (ABCC1) gene, partial cds	-
unigene114	150	0	7	150	-	-	-	-	-	Probable methionyl-tRNA synthetase
unigene115	545	0	7	171	-	-	-	-	-	-
unigene116	530	0	7	237	-	-	-	-	-	-
unigene117	899	0	7	267	-	-	-	-	-	-
unigene118	366	0	7	189	-	-	-	-	-	-
unigene119	182	0	7	180	-	GO:0005488//binding	-	polyprotein [Drosophila melanogaster]	-	-
unigene120	370	0	7	108	-	-	-	-	-	-
unigene121	796	0	7	708	-	-	-	-	-	-
unigene122	183	0	7	162	-	-	-	-	-	-
unigene123	535	0	7	228	-	-	-	-	-	-
unigene124	535	0	7	180	-	GO:0016740//transferase activity	-	PH domain-containing protein [Toxoplasma gondii ME49]	-	-
unigene125	138	0	7	138	-	-	-	-	-	-
unigene126	879	0	7	285	-	-	-	-	-	-
unigene127	559	0	7	198	-	-	-	-	-	-
unigene128	95	0	7	93	-	-	-	-	-	-
unigene129	894	0	7	165	-	-	-	-	41P10_HaBAC_fin, Helicoverpa armigera BAC, pupae DNA	-
unigene130	266	0	7	192	-	-	-	-	-	-
unigene131	405	0	7	279	-	-	-	hypothetical protein TcasGA2_TC002334 [Tribolium castaneum]	Attacus ricini ribosomal DNA repeat unit, complete sequence	-
unigene132	486	0	7	186	-	-	-	-	-	-
unigene133	279	0	7	156	-	-	-	-	-	-
unigene134	683	0	7	366	-	-	-	-	-	-
unigene135	500	0	7	207	-	GO:0003824//catalytic activity	-	Fatty-acid amide hydrolase 2 [Harpegnathos saltator]	-	Fatty-acid amide hydrolase 2
unigene136	489	0	7	276	-	-	-	-	Schistosoma mansoni genome sequence supercontig Smp_scaff000109	-
unigene137	766	0	7	630	-	-	-	-	-	-
unigene138	450	0	7	216	-	-	-	-	-	-
unigene139	406	0	7	405	-	-	-	-	-	-
unigene140	142	0	7	78	-	-	-	-	-	-
unigene141	329	0	7	327	-	-	-	antennal esterase CXE18 [Spodoptera littoralis]	Spodoptera litura clone SlitODE CarE (CarE) mRNA, partial cds	Esterase B1
unigene142	569	0	7	231	-	GO:0016790//thiolester hydrolase activity	-	PREDICTED: similar to beta lactamase domain [Nasonia vitripennis]	Helicoverpa armigera clone KGHa024E09 carboxyl/choline esterase CCE014a mRNA, complete cds	Hydroxyacylglutathione hydrolase 3, mitochondrial
unigene143	766	0	7	177	-	-	-	-	-	-
unigene144	96	0	7	90	-	-	-	-	-	-
unigene145	433	0	7	228	-	-	-	-	-	-
unigene146	540	0	7	210	-	-	-	-	-	-
unigene147	426	0	7	165	-	-	-	-	-	-
unigene148	272	0	7	147	-	-	-	-	26P10_HaBAC_fin, Helicoverpa armigera BAC, pupae DNA	-
unigene149	241	0	7	186	-	-	-	-	80K05_HaBAC_fin, Helicoverpa armigera BAC, pupae DNA	-
unigene150	583	0	7	138	-	-	-	-	-	-
unigene151	324	0	6	324	-	-	-	-	-	-
unigene152	679	0	6	384	GO:0030529//ribonucleoprotein complex	GO:0003676//nucleic acid binding;GO:0005198//structural molecule activity	GO:0010467//gene expression	RecName: Full=60S ribosomal protein L10a	43E14_HaBAC_fin, Helicoverpa armigera BAC, pupae DNA	60S ribosomal protein L10a
unigene153	495	0	6	195	-	-	-	-	-	-
unigene154	93	0	6	90	-	-	-	-	-	-
unigene155	766	0	6	243	-	-	-	-	Helicoverpa armigera clone KGHa024E09 carboxyl/choline esterase CCE014a mRNA, complete cds	-
unigene156	303	0	6	90	-	-	-	-	-	-
unigene157	523	0	6	144	-	-	-	-	-	-
unigene158	91	0	6	90	-	-	-	-	-	-
unigene159	677	0	6	537	GO:0005634//nucleus;GO:0044446//intracellular organelle part	-	-	RecName: Full=DNA topoisomerase 2-binding protein 1-A; AltName: Full=Cut5 protein; AltName: Full=DNA topoisomerase II-binding protein 1-A; Short=TopBP1-A; Short=XtopBP	-	DNA topoisomerase 2-binding protein 1-A
unigene160	106	0	6	105	-	-	-	-	-	-
unigene161	657	0	6	177	-	-	-	hypothetical protein IscW_ISCW024385 [Ixodes scapularis]	Lucinidae gen. sp. TB-2010 partial 16S rRNA gene	-
unigene162	307	0	6	135	-	-	-	-	-	-
unigene163	478	0	6	474	GO:0031981//nuclear lumen;GO:0044444//cytoplasmic part	GO:0019904//protein domain specific binding	GO:0000278//mitotic cell cycle;GO:0022613//ribonucleoprotein complex biogenesis;GO:0006355//regulation of transcription, DNA-dependent;GO:0010561;GO:0009790//embryo development	hypothetical protein TcasGA2_TC009771 [Tribolium castaneum]	-	Protein AATF
unigene164	572	0	6	144	-	-	-	-	-	-
unigene165	495	0	6	291	GO:0035097//histone methyltransferase complex	GO:0008168//methyltransferase activity;GO:0046872//metal ion binding;GO:0042802//identical protein binding;GO:0043565//sequence-specific DNA binding	GO:0006355//regulation of transcription, DNA-dependent;GO:0034968//histone lysine methylation	PREDICTED: similar to PHD finger protein 10 [Hydra magnipapillata]	-	Histone-lysine N-methyltransferase MLL
unigene166	367	0	6	204	-	-	-	-	31C13_HaBAC_fin, Helicoverpa armigera BAC, pupae DNA	-
unigene167	524	0	6	183	-	-	-	-	92N13_HaBAC_fin, Helicoverpa armigera BAC, pupae DNA	-
unigene168	588	0	6	171	-	-	-	-	-	-
unigene169	88	0	6	51	-	-	-	-	-	-
unigene170	501	0	6	261	-	-	-	-	02A22_HaBAC_fin, Helicoverpa armigera BAC, pupae DNA	-
unigene171	552	0	6	183	-	-	-	-	-	-
unigene172	169	0	6	165	-	-	-	-	-	Glutamate--cysteine ligase B, chloroplastic
unigene173	98	0	6	96	-	-	-	-	-	-
unigene174	610	0	6	144	-	-	-	-	-	-
unigene175	665	0	6	615	-	-	-	PREDICTED: similar to GA18922-PA [Nasonia vitripennis]	-	Leucine-rich repeat-containing protein 15
unigene176	198	0	6	195	GO:0016023//cytoplasmic membrane-bounded vesicle;GO:0005578//proteinaceous extracellular matrix;GO:0031090//organelle membrane;GO:0005768//endosome;GO:0012505//endomembrane system;GO:0044459//plasma membrane part	GO:0005381//iron ion transmembrane transporter activity;GO:0005506//iron ion binding;GO:0019899//enzyme binding	GO:0002526//acute inflammatory response;GO:0031641//regulation of myelination;GO:0010033//response to organic substance;GO:0006826//iron ion transport;GO:0006875//cellular metal ion homeostasis	RecName: Full=Transferrin; Flags: Precursor	-	Transferrin
unigene177	596	0	6	360	-	GO:0003676//nucleic acid binding	-	PREDICTED: similar to BEL12_AG transposon polyprotein [Acyrthosiphon pisum]	Agrotis ipsilon general odorant binding protein 2 mRNA, complete cds	General odorant-binding protein 2
unigene178	447	0	6	165	-	-	-	-	-	-
unigene179	457	0	6	261	-	-	-	-	Arctia caja microsatellite DNA, clone Acaja34-(TTAG01C09)	-
unigene180	145	0	6	144	-	-	-	-	-	-
unigene181	100	0	6	96	-	-	-	-	-	-
unigene182	174	0	6	171	GO:0030529//ribonucleoprotein complex	GO:0005198//structural molecule activity	GO:0010467//gene expression	Zgc:66168 protein [Danio rerio]	Aedes aegypti ubiquitin-L40 ribosomal fusion protein (UbL40) gene, complete cds	Polyubiquitin 9
unigene183	554	0	6	501	-	-	-	hypothetical protein EAG_04222 [Camponotus floridanus]	41B01_HaBAC_fin, Helicoverpa armigera BAC, pupae DNA	-
unigene184	623	0	6	171	-	-	-	-	-	-
unigene185	464	0	6	462	-	-	-	glutathione peroxidase-like protein [Crassostrea ariakensis]	-	Peroxidase 72
unigene186	429	0	6	426	-	GO:0004872//receptor activity	-	putative chemosensory receptor 19 [Heliothis virescens]	Heliothis virescens mRNA for putative chemosensory receptor 19	-
unigene187	675	0	6	675	GO:0044464//cell part	GO:0015926//glucosidase activity;GO:0019787//small conjugating protein ligase activity	GO:0016567//protein ubiquitination	HECT-domain (ubiquitin-transferase) containing protein [Babesia bovis T2Bo]	-	E3 ubiquitin-protein ligase HUWE1
unigene188	566	0	6	141	-	-	-	-	-	-
unigene189	347	0	6	345	-	-	-	-	-	-
unigene190	511	0	6	510	-	-	-	PREDICTED: similar to BEL12_AG transposon polyprotein [Acyrthosiphon pisum]	-	-
unigene191	508	0	6	150	-	-	-	-	-	-
unigene192	800	0	6	264	-	GO:0016776//phosphotransferase activity, phosphate group as acceptor	GO:0009221	thymidylate kinase [Plasmodium knowlesi strain H]	-	Thymidylate kinase
unigene193	123	0	6	123	-	-	-	-	-	Homeobox-leucine zipper protein HOX16
unigene194	137	0	6	135	-	-	-	-	-	-
unigene195	542	0	6	372	-	-	-	putative DNA-mediated transposase [Helicoverpa zea]	-	-
unigene196	232	0	6	228	-	-	-	-	-	-
unigene197	391	0	6	207	-	-	-	-	43E14_HaBAC_fin, Helicoverpa armigera BAC, pupae DNA	-
unigene198	638	0	6	447	-	GO:0046872//metal ion binding;GO:0004722//protein serine/threonine phosphatase activity;GO:0005515//protein binding	GO:0009586//rhodopsin mediated phototransduction;GO:0019932//second-messenger-mediated signaling;GO:0009266//response to temperature stimulus;GO:0006464//protein modification process	hypothetical protein TcasGA2_TC007143 [Tribolium castaneum]	-	Serine/threonine-protein phosphatase rdgC
unigene199	388	0	6	387	-	-	-	hypothetical protein TcasGA2_TC004049 [Tribolium castaneum]	-	Retrovirus-related Pol polyprotein from transposon 412
unigene200	812	0	6	810	GO:0043231//intracellular membrane-bounded organelle;GO:0042598//vesicular fraction;GO:0044444//cytoplasmic part	GO:0000166//nucleotide binding;GO:0016616//oxidoreductase activity, acting on the CH-OH group of donors, NAD or NADP as acceptor;GO:0048029//monosaccharide binding	GO:0006098//pentose-phosphate shunt;GO:0002034//regulation of blood vessel size by renin-angiotensin;GO:0010033//response to organic substance;GO:0048468//cell development;GO:0019322//pentose biosynthetic process;GO:0001816//cytokine production;GO:0050789//regulation of biological process;GO:0006979//response to oxidative stress;GO:0031667//response to nutrient levels	glucose-6-phosphate dehydrogenase, putative [Toxoplasma gondii GT1]	-	Glucose-6-phosphate 1-dehydrogenase, chloroplastic
unigene201	202	0	5	201	-	-	-	-	-	-
unigene202	946	0	5	237	-	-	-	-	94B11_HaBAC_fin, Helicoverpa armigera BAC, pupae DNA	-
unigene203	340	0	5	339	-	-	-	predicted protein [Naegleria gruberi]	-	Ribosomal RNA large subunit methyltransferase N
unigene204	1136	0	5	618	-	-	GO:0050794//regulation of cellular process;GO:0007267//cell-cell signaling;GO:0006897//endocytosis	PREDICTED: similar to conserved membrane protein at 44E, putative [Nasonia vitripennis]	35D18_HaBAC_fin, Helicoverpa armigera BAC, pupae DNA	Protein EFR3 homolog cmp44E
unigene205	406	0	5	402	-	-	-	-	-	-
unigene206	391	0	5	390	-	-	-	-	-	-
unigene207	324	0	5	321	-	-	-	-	-	-
unigene208	373	0	5	156	-	-	-	-	-	-
unigene209	598	0	5	216	-	-	-	-	-	-
unigene210	636	0	5	375	-	-	-	hypothetical protein CRE_03576 [Caenorhabditis remanei]	Gryllus bimaculatus mRNA, GBcontig29972	Uncharacterized protein TC_0114
unigene211	201	0	5	201	-	-	-	-	-	-
unigene212	355	0	5	354	-	-	-	-	-	Callose synthase 3
unigene213	106	0	5	87	-	-	-	-	-	-
unigene214	721	0	5	372	-	GO:0050664//oxidoreductase activity, acting on NADH or NADPH, oxygen as acceptor;GO:0046872//metal ion binding;GO:0016790//thiolester hydrolase activity;GO:0004672//protein kinase activity;GO:0032559	GO:0006464//protein modification process	EF hand domain-containing protein, putative [Toxoplasma gondii VEG]	-	Calcineurin subunit B
unigene215	714	0	5	306	-	-	-	-	-	-
unigene216	437	0	5	195	GO:0031981//nuclear lumen;GO:0031090//organelle membrane;GO:0044444//cytoplasmic part	-	GO:0043161//proteasomal ubiquitin-dependent protein catabolic process;GO:0002224//toll-like receptor signaling pathway;GO:0051439//regulation of ubiquitin-protein ligase activity involved in mitotic cell cycle;GO:0006917//induction of apoptosis;GO:0043066//negative regulation of apoptosis	PREDICTED: ubiquitin-like [Pongo abelii]	-	Polyubiquitin 8
unigene217	228	0	5	153	GO:0005732//small nucleolar ribonucleoprotein complex;GO:0031981//nuclear lumen	GO:0003723//RNA binding	GO:0000377;GO:0022613//ribonucleoprotein complex biogenesis;GO:0009566//fertilization	PREDICTED: similar to NHP2-like protein 1 (High mobility group-like nuclear protein 2 homolog 1) ([U4/U6.U5] tri-snRNP 15.5 kDa protein) (Sperm specific antigen 1) (Fertilization antigen 1) (FA-1) isoform 1 [Canis familiaris]	-	NHP2-like protein 1
unigene218	316	0	5	315	-	GO:0046914//transition metal ion binding	-	PREDICTED: similar to BRAF35/HDAC2 complex [Tribolium castaneum]	-	-
unigene219	156	0	5	153	-	-	-	-	-	-
unigene220	331	0	5	330	-	GO:0016740//transferase activity	-	1,3-beta-glucan synthase component-containing protein, putative [Toxoplasma gondii VEG]	-	Callose synthase 3
unigene221	135	0	5	132	-	-	-	-	-	DNA (cytosine-5)-methyltransferase CMT3
unigene222	125	0	5	123	-	-	-	-	-	-
unigene223	319	0	5	288	-	-	-	-	-	-
unigene224	499	0	5	315	-	-	-	-	-	-
unigene225	286	0	5	165	-	-	-	-	-	-
unigene226	525	0	5	156	-	-	-	-	-	-
unigene227	161	0	5	159	-	-	-	-	-	-
unigene228	508	0	5	507	GO:0005622//intracellular	GO:0003676//nucleic acid binding	GO:0016568//chromatin modification;GO:0044238//primary metabolic process;GO:0060255;GO:0043414;GO:0010467//gene expression	PREDICTED: transcriptional repressor CTCFL-like isoform 4 [Pongo abelii]	-	Zinc finger protein 142
unigene229	285	0	5	195	-	-	-	-	-	-
unigene230	165	0	5	162	-	-	-	-	-	-
unigene231	457	0	5	366	-	-	-	fatty acyl-CoA reductase 2 [Culex quinquefasciatus]	-	Putative fatty acyl-CoA reductase CG5065
unigene232	405	0	5	405	GO:0032991//macromolecular complex	GO:0005488//binding	GO:0048741//skeletal muscle fiber development;GO:0007626//locomotory behavior	hypothetical protein TcasGA2_TC006055 [Tribolium castaneum]	-	TAR DNA-binding protein 43
unigene233	660	0	5	660	-	-	-	-	-	-
unigene234	513	0	5	321	-	-	-	-	-	-
unigene235	462	0	5	240	-	-	-	-	-	-
unigene236	551	0	5	135	-	-	-	-	Helicoverpa zea retrotransposon HzRTE-1-2, complete sequence; disrupted putative cytochrome P450 (CYP321A2) gene, complete sequence; and insertion sequence HzIS1-3, complete sequence	-
unigene237	675	0	5	396	-	GO:0046872//metal ion binding	-	cytochrome P450 [Papilio xuthus]	-	Probable cytochrome P450 313b1
unigene238	498	0	5	270	-	-	-	-	-	-
unigene239	215	0	5	123	-	-	-	-	-	-
unigene240	245	0	5	138	-	-	-	-	-	-
unigene241	682	0	5	345	-	-	-	-	-	Fructan 1-exohydrolase
unigene242	488	0	5	213	-	-	-	-	80K05_HaBAC_fin, Helicoverpa armigera BAC, pupae DNA	-
unigene243	479	0	5	249	-	-	-	-	-	-
unigene244	508	0	5	375	-	-	-	-	-	Putative ripening-related protein 7
unigene245	519	0	5	180	-	-	-	-	-	-
unigene246	455	0	5	180	-	-	-	hypothetical protein TcasGA2_TC009491 [Tribolium castaneum]	-	-
unigene247	426	0	5	426	-	-	-	-	-	-
unigene248	490	0	5	126	-	-	-	-	-	-
unigene249	558	0	5	270	GO:0044464//cell part	GO:0046872//metal ion binding;GO:0016491//oxidoreductase activity	-	cytochrome P450 [Papilio xuthus]	-	Cytochrome P450 4X1
unigene250	446	0	5	444	-	-	-	-	-	-
unigene251	164	0	5	162	-	-	-	-	-	-
unigene252	868	0	5	864	-	-	-	PREDICTED: similar to KIAA0877-like [Nasonia vitripennis]	-	Protein dpy-19 homolog 1
unigene253	120	0	5	120	-	GO:0005515//protein binding;GO:0017111//nucleoside-triphosphatase activity;GO:0000166//nucleotide binding	GO:0019538//protein metabolic process;GO:0044237//cellular metabolic process	hypothetical protein CRE_23295 [Caenorhabditis remanei]	-	ATP-dependent Clp protease ATP-binding subunit ClpX
unigene254	156	0	5	105	-	-	-	-	-	-
unigene255	138	0	5	135	-	-	-	-	-	-
unigene256	504	0	5	504	GO:0043229//intracellular organelle	GO:0003677//DNA binding	GO:0009987//cellular process;GO:0050789//regulation of biological process;GO:0007275//multicellular organismal development	High mobility group protein DSP1 [Harpegnathos saltator]	-	High mobility group protein DSP1
unigene257	481	0	5	480	GO:0016020//membrane	-	GO:0007423//sensory organ development;GO:0042127//regulation of cell proliferation;GO:0048522;GO:0009887//organ morphogenesis;GO:0048523//negative regulation of cellular process;GO:0048598//embryonic morphogenesis;GO:0007049//cell cycle	hypothetical protein TcasGA2_TC009285 [Tribolium castaneum]	-	Growth arrest-specific protein 1
unigene258	566	0	5	246	-	-	-	-	-	-
unigene259	740	0	5	210	-	-	-	-	-	-
unigene260	263	0	5	183	-	-	-	-	-	-
unigene261	411	0	5	213	-	-	-	-	-	-
unigene262	125	0	5	123	-	GO:0017111//nucleoside-triphosphatase activity;GO:0003676//nucleic acid binding;GO:0032559	-	predicted protein [Naegleria gruberi]	-	DNA excision repair protein ERCC-6-like
unigene263	586	0	5	585	GO:0031224//intrinsic to membrane	GO:0004620//phospholipase activity;GO:0016740//transferase activity;GO:0048037//cofactor binding	GO:0007165//signal transduction;GO:0044238//primary metabolic process	tenascin major [Tribolium castaneum]	PREDICTED: Tribolium castaneum similar to odd Oz protein (LOC664026), mRNA	Teneurin-2
unigene264	598	0	5	213	-	-	-	-	-	-
unigene265	388	0	5	387	-	-	-	-	-	-
unigene266	529	0	5	360	-	-	-	-	-	-
unigene267	132	0	5	132	-	-	-	-	-	-
unigene268	172	0	5	66	-	-	-	-	-	-
unigene269	994	0	5	219	-	-	-	-	Helicoverpa zea retrotransposon HzRTE-1-2, complete sequence; disrupted putative cytochrome P450 (CYP321A2) gene, complete sequence; and insertion sequence HzIS1-3, complete sequence	-
unigene270	399	0	5	201	GO:0044424//intracellular part	GO:0005488//binding	-	RNA helicase [Theileria parva strain Muguga]	-	DEAD-box ATP-dependent RNA helicase 52B
unigene271	135	0	5	114	-	-	-	-	-	-
unigene272	418	0	5	207	-	-	-	-	-	-
unigene273	669	0	5	669	-	-	-	-	-	-
unigene274	610	0	5	309	-	GO:0003676//nucleic acid binding;GO:0034061	GO:0006260//DNA replication	reverse transcriptase [Ostrinia nubilalis]	12E11_HaBAC_fin, Helicoverpa armigera BAC, pupae DNA	Putative uncharacterized transposon-derived protein F52C9.6
unigene275	221	0	5	219	-	-	-	hypothetical protein BRAFLDRAFT_118260 [Branchiostoma floridae]	-	Cullin-associated NEDD8-dissociated protein 1
unigene276	663	0	5	330	-	-	-	-	41P10_HaBAC_fin, Helicoverpa armigera BAC, pupae DNA	-
unigene277	413	0	5	411	-	GO:0005488//binding	-	Kinesin motor domain containing protein [Tetrahymena thermophila]	-	Kinesin-like protein 3
unigene278	564	0	5	186	-	-	-	-	-	-
unigene279	500	0	5	216	-	-	-	-	70A06_SfBAC_fin, Spodoptera frugiperda BAC, egg DNA	-
unigene280	130	0	5	129	-	-	-	-	-	-
unigene281	969	0	5	276	GO:0044424//intracellular part	GO:0016872//intramolecular lyase activity	GO:0006644//phospholipid metabolic process;GO:0006020//inositol metabolic process	myo-inositol-1 phosphate synthase [Aedes aegypti]	02A22_HaBAC_fin, Helicoverpa armigera BAC, pupae DNA	Inositol-3-phosphate synthase 1-B
unigene282	141	0	5	141	-	-	-	-	-	Protein PROLIFERA
unigene283	687	0	5	684	-	-	-	-	-	-
unigene284	612	0	5	297	-	-	-	-	35D18_HaBAC_fin, Helicoverpa armigera BAC, pupae DNA	-
unigene285	528	0	5	258	-	-	-	-	-	-
unigene286	80	0	5	78	-	-	-	-	-	-
unigene287	133	0	5	129	-	-	-	-	-	-
unigene288	378	0	5	375	-	-	-	hypothetical protein TcasGA2_TC006098 [Tribolium castaneum]	-	Peritrophin-1
unigene289	111	0	5	111	-	-	-	-	-	-
unigene290	160	0	5	159	-	-	-	-	-	-
unigene291	320	0	5	279	-	-	-	-	-	-
unigene292	523	0	5	522	GO:0043231//intracellular membrane-bounded organelle	GO:0046914//transition metal ion binding;GO:0003677//DNA binding;GO:0004879//ligand-dependent nuclear receptor activity	GO:0009755//hormone-mediated signaling pathway;GO:0006351//transcription, DNA-dependent	PREDICTED: similar to Hormone receptor-like in 96 CG11783-PA [Apis mellifera]	-	Nuclear hormone receptor HR96
unigene293	412	0	5	120	-	-	-	-	80K05_HaBAC_fin, Helicoverpa armigera BAC, pupae DNA	-
unigene294	442	0	5	342	-	-	-	hypothetical protein TcasGA2_TC009115 [Tribolium castaneum]	-	-
unigene295	784	0	5	240	-	-	-	-	-	-
unigene296	210	0	5	180	-	-	-	-	-	-
unigene297	820	0	5	270	-	-	-	-	-	-
unigene298	110	0	5	108	-	-	-	-	-	-
unigene299	407	0	5	195	-	-	-	hypothetical protein TcasGA2_TC009664 [Tribolium castaneum]	-	-
unigene300	522	0	5	351	-	GO:0004674//protein serine/threonine kinase activity;GO:0000166//nucleotide binding	-	dual serine/threonine and tyrosine protein kinase [Strongylocentrotus purpuratus]	-	Dual serine/threonine and tyrosine protein kinase
unigene301	564	0	5	219	-	-	-	-	-	-
unigene302	166	0	5	165	-	-	-	-	-	-
unigene303	505	0	5	501	-	-	-	hypothetical protein AaeL_AAEL013887 [Aedes aegypti]	-	DDB1- and CUL4-associated factor 10 homolog
unigene304	331	0	5	330	GO:0030529//ribonucleoprotein complex	GO:0005488//binding	GO:0009790//embryo development;GO:0040009//regulation of growth rate;GO:0043170;GO:0002164//larval development	PREDICTED: ribosomal protein L7-like [Saccoglossus kowalevskii]	Telonema subtilis partial mRNA for 60S ribosomal protein L7, contig 25994	60S ribosomal protein L7-2
unigene305	546	0	5	234	-	-	-	-	-	-
unigene306	552	0	5	249	-	-	-	-	-	-
unigene307	409	0	5	201	-	-	-	-	80K05_HaBAC_fin, Helicoverpa armigera BAC, pupae DNA	-
unigene308	564	0	5	480	-	-	-	-	-	Chemocyanin
unigene309	613	0	5	552	-	GO:0005262//calcium channel activity	GO:0032412//regulation of ion transmembrane transporter activity	PREDICTED: similar to voltage-gated calcium channel beta subunit [Nasonia vitripennis]	Aedes aegypti voltage-dependent calcium channel partial mRNA	Voltage-dependent L-type calcium channel subunit beta-3
unigene310	122	0	5	120	-	-	-	-	-	-
unigene311	174	0	5	156	-	-	-	-	Oscarella malakhovi 28S ribosomal RNA gene, partial sequence	-
unigene312	628	0	5	192	-	-	-	-	-	-
unigene313	783	0	5	780	-	-	-	hypothetical protein TcasGA2_TC002172 [Tribolium castaneum]	-	Pollen-specific leucine-rich repeat extensin-like protein 1
unigene314	167	0	5	165	-	-	-	-	-	DNA (cytosine-5)-methyltransferase 1B
unigene315	548	0	5	306	-	-	-	-	12E11_HaBAC_fin, Helicoverpa armigera BAC, pupae DNA	-
unigene316	369	0	5	333	-	-	-	Rab GTPase-activating protein 1 [Harpegnathos saltator]	-	-
unigene317	116	0	5	114	-	-	-	-	-	-
unigene318	477	0	5	477	GO:0005783//endoplasmic reticulum	GO:0016757//transferase activity, transferring glycosyl groups	-	GPI mannosyltransferase 4 [Harpegnathos saltator]	-	GPI mannosyltransferase 4
unigene319	674	0	5	177	-	-	-	-	-	-
unigene320	399	0	5	150	-	-	-	-	-	-
unigene321	551	0	5	240	-	-	-	-	-	-
unigene322	524	0	5	402	-	-	GO:0009987//cellular process	structural maintenance of chromosome protein [Dictyostelium discoideum AX4]	-	Structural maintenance of chromosomes protein 5
unigene323	298	0	5	165	-	-	-	-	-	-
unigene324	488	0	5	471	GO:0015935//small ribosomal subunit;GO:0030684//preribosome	-	GO:0042254//ribosome biogenesis;GO:0010467//gene expression	40S ribosomal protein S7 [Cryptosporidium muris RN66]	-	40S ribosomal protein S7-1
unigene325	558	0	5	234	-	-	-	-	-	-
unigene326	1178	0	5	729	-	-	-	hypothetical protein AaeL_AAEL013802 [Aedes aegypti]	-	Putative fatty acyl-CoA reductase CG5065
unigene327	226	0	5	225	GO:0043231//intracellular membrane-bounded organelle;GO:0030529//ribonucleoprotein complex	GO:0016859//cis-trans isomerase activity;GO:0003676//nucleic acid binding	GO:0044267//cellular protein metabolic process;GO:0006396//RNA processing	Peptidyl-prolyl cis-trans isomerase E [Camponotus floridanus]	PREDICTED: Gallus gallus hypothetical LOC426061 (LOC426061), mRNA	Peptidyl-prolyl cis-trans isomerase E
unigene328	629	0	5	627	-	-	-	-	-	-
unigene329	697	0	5	147	-	-	-	-	23L11_HaBAC_fin, Helicoverpa armigera BAC, pupae DNA	-
unigene330	624	0	5	609	GO:0016020//membrane	GO:0004872//receptor activity	GO:0007165//signal transduction	PREDICTED: similar to Rhodopsin 7 CG5638-PA [Acyrthosiphon pisum]	-	Opsin, ultraviolet-sensitive
unigene331	471	0	5	471	-	-	-	scavenger receptor cysteine-rich protein [Culex quinquefasciatus]	-	Accessory gland protein Acp62F
unigene332	517	0	5	228	-	-	-	-	-	-
unigene333	423	0	5	141	-	-	-	-	-	-
unigene334	485	0	5	351	GO:0030529//ribonucleoprotein complex	GO:0005198//structural molecule activity	GO:0010467//gene expression	ribosomal protein S3A [Heliconius melpomene]	Heliothis virescens ribosomal protein S3a mRNA, partial cds	40S ribosomal protein S3a
unigene335	766	0	5	630	-	-	-	-	Cryptosporidium muris RN66 H/ACA ribonucleoprotein complex subunit 4, putative, mRNA	Centromere/microtubule-binding protein CBF5
unigene336	511	0	5	174	-	-	-	-	-	-
unigene337	474	0	5	132	-	-	-	-	-	-
unigene338	208	0	4	204	-	-	-	-	-	-
unigene339	513	0	4	279	-	-	-	conserved hypothetical protein [Pediculus humanus corporis]	41P10_HaBAC_fin, Helicoverpa armigera BAC, pupae DNA	Protein bicaudal D homolog 2
unigene340	302	0	4	300	-	GO:0005488//binding	-	hypothetical protein BRAFLDRAFT_113832 [Branchiostoma floridae]	PREDICTED: Pongo abelii zinc finger protein 141 (ZNF141), mRNA	Zinc finger protein 235
unigene341	487	0	4	312	-	-	-	-	-	-
unigene342	189	0	4	99	-	-	-	-	41B01_HaBAC_fin, Helicoverpa armigera BAC, pupae DNA	-
unigene343	289	0	4	189	-	-	-	-	-	-
unigene344	340	0	4	150	-	-	-	-	-	-
unigene345	163	0	4	162	-	-	-	-	-	-
unigene346	534	0	4	174	-	-	-	-	-	-
unigene347	309	0	4	180	-	-	-	-	-	-
unigene348	355	0	4	354	-	-	-	-	-	-
unigene349	504	0	4	303	GO:0017053//transcriptional repressor complex	GO:0003677//DNA binding;GO:0016564//transcription repressor activity	-	PREDICTED: similar to NC2alpha CG10318-PA [Tribolium castaneum]	-	Dr1-associated corepressor
unigene350	549	0	4	189	-	-	-	-	-	-
unigene351	462	0	4	177	-	-	-	-	-	-
unigene352	217	0	4	213	GO:0044424//intracellular part	GO:0004812//aminoacyl-tRNA ligase activity;GO:0046914//transition metal ion binding;GO:0032559	GO:0006418//tRNA aminoacylation for protein translation	PREDICTED: similar to LOC100036668 protein [Nasonia vitripennis]	-	Probable isoleucyl-tRNA synthetase, cytoplasmic
unigene353	209	0	4	207	-	-	-	-	-	-
unigene354	428	0	4	426	-	-	-	PREDICTED: similar to CG11125-PA [Nasonia vitripennis]	-	Uncharacterized protein C16orf48 homolog
unigene355	437	0	4	132	-	-	-	GH21465 [Drosophila grimshawi]	-	-
unigene356	577	0	4	249	-	-	-	-	-	-
unigene357	380	0	4	144	-	-	-	-	Schistosoma mansoni genome sequence supercontig Smp_scaff000052	-
unigene358	188	0	4	186	-	-	-	AGAP009772-PA [Anopheles gambiae str. PEST]	-	Protein PTCD3 homolog, mitochondrial
unigene359	422	0	4	420	-	GO:0046872//metal ion binding	-	hypothetical protein TcasGA2_TC010913 [Tribolium castaneum]	-	Protein kinase C-binding protein 1
unigene360	268	0	4	144	-	GO:0016491//oxidoreductase activity	GO:0006520//cellular amino acid metabolic process	PREDICTED: similar to pyrroline-5-carboxylate reductase [Nasonia vitripennis]	-	Pyrroline-5-carboxylate reductase
unigene361	447	0	4	123	-	-	-	-	-	-
unigene362	958	0	4	231	-	-	-	olfactory receptor 20 [Helicoverpa assulta]	Bombyx mori voucher BT0131 18S ribosomal RNA gene, partial sequence	-
unigene363	790	0	4	228	-	-	-	-	-	-
unigene364	523	0	4	441	-	-	-	cytochrome P450 4CG1 [Manduca sexta]	-	Cytochrome P450 4C1
unigene365	338	0	4	336	-	-	-	-	-	Callose synthase 3
unigene366	155	0	4	93	-	-	-	-	-	-
unigene367	354	0	4	144	-	-	-	-	-	-
unigene368	646	0	4	549	GO:0016471//vacuolar proton-transporting V-type ATPase complex	GO:0015078//hydrogen ion transmembrane transporter activity;GO:0015662//ATPase activity, coupled to transmembrane movement of ions, phosphorylative mechanism;GO:0019829//cation-transporting ATPase activity;GO:0032559	GO:0015986//ATP synthesis coupled proton transport;GO:0015988//energy coupled proton transport, against electrochemical gradient	vacuolar ATP synthase subunit E [Bombyx mori]	M.sexta mRNA for vacuolar ATPase (28K subunit E)	V-type proton ATPase subunit E
unigene369	573	0	4	231	-	GO:0005198//structural molecule activity	-	TPA: putative cuticle protein [Bombyx mori]	-	Larval cuticle protein LCP-17
unigene370	473	0	4	471	-	GO:0008135//translation factor activity, nucleic acid binding	GO:0006413//translational initiation	translation initiation factor-3 (IF3), putative [Aedes aegypti]	-	Translation initiation factor IF-3, mitochondrial
unigene371	143	0	4	108	-	-	-	-	-	-
unigene372	709	0	4	216	-	-	-	-	23L11_HaBAC_fin, Helicoverpa armigera BAC, pupae DNA	-
unigene373	606	0	4	180	-	-	-	-	-	-
unigene374	658	0	4	198	-	-	-	-	-	-
unigene375	454	0	4	111	-	-	-	-	-	-
unigene376	313	0	4	186	-	-	-	-	02A22_HaBAC_fin, Helicoverpa armigera BAC, pupae DNA	-
unigene377	509	0	4	246	-	-	-	-	-	-
unigene378	636	0	4	228	-	-	-	-	-	-
unigene379	159	0	4	156	-	-	-	-	-	Galacturonokinase
unigene380	313	0	4	249	-	-	-	hypothetical protein AaeL_AAEL001132 [Aedes aegypti]	-	-
unigene381	441	0	4	441	-	-	-	-	-	Histone-lysine N-methyltransferase, H3 lysine-9 specific SUVH1
unigene382	406	0	4	405	-	-	-	Nuclear pore complex protein Nup107 [Salmo salar]	-	Nuclear pore complex protein Nup107
unigene383	355	0	4	165	-	-	-	-	-	-
unigene384	384	0	4	207	GO:0031981//nuclear lumen	GO:0016835//carbon-oxygen lyase activity;GO:0003676//nucleic acid binding;GO:0004518//nuclease activity	GO:0003015//heart process;GO:0006915//apoptosis;GO:0006259//DNA metabolic process	Recombination repair protein, putative [Pediculus humanus corporis]	-	DNA-(apurinic or apyrimidinic site) lyase
unigene385	479	0	4	405	-	-	-	-	-	-
unigene386	339	0	4	279	-	-	-	-	23L11_HaBAC_fin, Helicoverpa armigera BAC, pupae DNA	-
unigene387	123	0	4	120	GO:0044424//intracellular part	GO:0016301//kinase activity	GO:0006796//phosphate metabolic process;GO:0006007//glucose catabolic process	phosphoglycerate kinase 1 [Gymnochlora stellata]	-	Phosphoglycerate kinase, chloroplastic
unigene388	594	0	4	258	-	GO:0016491//oxidoreductase activity;GO:0005506//iron ion binding	-	cytochrome P450 [Spodoptera litura]	Spodoptera litura cytochrome P450 (CYP4M16) mRNA, partial cds	Cytochrome P450 4V3
unigene389	304	0	4	153	-	-	-	-	Helicoverpa armigera diapause hormone-pheromone biosynthesis activating peptide gene, complete cds	-
unigene390	490	0	4	489	GO:0031012//extracellular matrix	GO:0005488//binding;GO:0004672//protein kinase activity	GO:0007224//smoothened signaling pathway;GO:0031647//regulation of protein stability	PREDICTED: similar to AGAP000117-PA [Tribolium castaneum]	Bombyx mori Wnt inhibitory factor 1 precursor (LOC692919), mRNA	Protein shifted
unigene391	187	0	4	156	-	-	-	-	-	-
unigene392	87	0	4	87	-	-	-	-	-	-
unigene393	587	0	4	321	-	GO:0016787//hydrolase activity	-	PREDICTED: similar to ENSANGP00000012604 [Nasonia vitripennis]	-	Deoxyuridine 5'-triphosphate nucleotidohydrolase
unigene394	548	0	4	153	-	-	-	-	-	-
unigene395	500	0	4	354	-	-	-	-	Helicoverpa armigera 28S ribosomal RNA gene, partial sequence	-
unigene396	159	0	4	156	-	-	-	Ryanodine receptor 44F [Camponotus floridanus]	-	Ryanodine receptor 44F
unigene397	731	0	4	276	-	-	-	-	-	-
unigene398	496	0	4	123	-	-	-	-	-	-
unigene399	524	0	4	306	GO:0031224//intrinsic to membrane	-	GO:0033057;GO:0040009//regulation of growth rate	membrane protein TMS1 [Bombyx mori]	Bombyx mori membrane protein TMS1 (Tms1), mRNA	Probable serine incorporator
unigene400	122	0	4	120	-	-	-	-	-	-
unigene401	164	0	4	162	GO:0030529//ribonucleoprotein complex	GO:0005198//structural molecule activity	GO:0010467//gene expression	predicted protein [Naegleria gruberi]	-	50S ribosomal protein L24
unigene402	119	0	4	117	-	-	-	-	-	-
unigene403	499	0	4	339	-	-	-	-	-	-
unigene404	507	0	4	504	-	-	-	PREDICTED: similar to pol-like protein [Acyrthosiphon pisum]	-	-
unigene405	466	0	4	462	-	GO:0005543//phospholipid binding;GO:0060089	GO:0009987//cellular process	GA13522 [Drosophila pseudoobscura pseudoobscura]	-	Sorting nexin-25
unigene406	367	0	4	204	-	-	-	prothoracicostatic peptide precursor [Bombyx mori]	Helicoverpa assulta 18S ribosomal RNA gene, complete sequence	Prothoracicostatic peptide
unigene407	886	0	4	369	GO:0044424//intracellular part	GO:0004197//cysteine-type endopeptidase activity	GO:0016485//protein processing	calpain protein [Bombyx mori]	Bombyx mori calpain protein mRNA, partial cds	Calpain-B
unigene408	472	0	4	417	-	-	-	hypothetical protein LOC100301488 [Nasonia vitripennis]	Helicoverpa armigera cytochrome P450 CYP4 mRNA, partial cds	Protein takeout
unigene409	523	0	4	522	GO:0031224//intrinsic to membrane	GO:0016209//antioxidant activity;GO:0016491//oxidoreductase activity;GO:0005506//iron ion binding;GO:0050662//coenzyme binding	GO:0010033//response to organic substance;GO:0007166//cell surface receptor linked signaling pathway;GO:0007275//multicellular organismal development;GO:0006950//response to stress;GO:0008152//metabolic process	PREDICTED: similar to CG3131-PA [Apis mellifera]	-	Dual oxidase
unigene410	600	0	4	165	-	-	-	-	25P08_HaBAC_fin, Helicoverpa armigera BAC, pupae DNA	-
unigene411	393	0	4	192	-	-	-	-	-	-
unigene412	670	0	4	207	-	-	-	-	43E14_HaBAC_fin, Helicoverpa armigera BAC, pupae DNA	-
unigene413	450	0	4	450	-	-	-	-	-	-
unigene414	129	0	4	126	-	-	-	-	-	-
unigene415	184	0	4	183	GO:0031224//intrinsic to membrane	-	-	hypothetical protein [Plasmodiophora brassicae]	-	Transmembrane 9 superfamily member 2
unigene416	410	0	4	171	-	-	-	-	23L11_HaBAC_fin, Helicoverpa armigera BAC, pupae DNA	-
unigene417	282	0	4	282	-	-	-	major allergen Bla g 1.0101 [Blattella germanica]	Blattella germanica clone 1 major allergen Bla g 1.0101 mRNA, partial cds	Protein G12
unigene418	839	0	4	411	GO:0031981//nuclear lumen;GO:0043025//neuronal cell body;GO:0005694//chromosome	GO:0005515//protein binding;GO:0016757//transferase activity, transferring glycosyl groups;GO:0003916//DNA topoisomerase activity;GO:0003682//chromatin binding;GO:0032559;GO:0043566//structure-specific DNA binding	GO:0006261//DNA-dependent DNA replication;GO:0042221//response to chemical stimulus;GO:0006351//transcription, DNA-dependent;GO:0009790//embryo development	uridine diphosphate glucosyltransferase [Bombyx mori]	Xenopus laevis topoisomerase (DNA) I, gene 2 (top1.2), mRNA	DNA topoisomerase 1
unigene419	252	0	4	102	-	-	-	-	-	-
unigene420	811	0	4	501	-	-	-	-	-	-
unigene421	157	0	4	156	-	-	-	-	Lopaphus sphalerus 28S ribosomal RNA gene, partial sequence	-
unigene422	286	0	4	195	-	-	-	-	-	-
unigene423	115	0	4	111	-	-	-	-	-	-
unigene424	505	0	4	177	-	-	-	-	-	-
unigene425	403	0	4	402	-	-	GO:0044237//cellular metabolic process	rRNA methyltransferase [Dictyostelium discoideum AX4]	-	AdoMet-dependent rRNA methyltransferase spb1
unigene426	141	0	4	141	-	-	-	RecName: Full=Ubiquitin	T.cruzi ubiquitin mRNA, complete cds	Polyubiquitin
unigene427	843	0	4	408	-	GO:0005488//binding	GO:0051234//establishment of localization	antennal binding protein [Heliothis virescens]	Helicoverpa armigera OBP5 mRNA, complete cds	-
unigene428	653	0	4	189	-	-	-	hypothetical protein [Cryptosporidium parvum Iowa II]	-	-
unigene429	307	0	4	279	-	-	GO:0009987//cellular process;GO:0006810//transport	PREDICTED: similar to RAN, member RAS oncogene family [Canis familiaris]	Gekko japonicus GekBS156P mRNA, complete cds	GTP-binding nuclear protein Ran-2
unigene430	584	0	4	444	-	GO:0046872//metal ion binding	-	hypothetical protein TcasGA2_TC014014 [Tribolium castaneum]	Manduca sexta clone pMsmaC22 calcyphosine-like protein mRNA, complete cds	Calcyphosin-like protein
unigene431	531	0	4	141	GO:0043231//intracellular membrane-bounded organelle;GO:0031224//intrinsic to membrane	GO:0015002//heme-copper terminal oxidase activity	GO:0022904//respiratory electron transport chain	cytochrome c oxidase subunit III [Helicoverpa armigera]	Helicoverpa armigera mitochondrion, complete genome	Cytochrome c oxidase subunit 3
unigene432	412	0	4	411	-	-	-	-	-	Zinc finger protein CONSTANS-LIKE 4
unigene433	227	0	4	225	-	-	-	-	-	-
unigene434	589	0	4	153	-	-	-	-	23L11_HaBAC_fin, Helicoverpa armigera BAC, pupae DNA	-
unigene435	104	0	4	102	GO:0043005//neuron projection;GO:0044424//intracellular part	GO:0004672//protein kinase activity;GO:0032559	GO:0051728;GO:0010259//multicellular organismal aging;GO:0006464//protein modification process	hypothetical protein BRAFLDRAFT_239705 [Branchiostoma floridae]	-	CBL-interacting protein kinase 8
unigene436	407	0	4	129	-	-	-	-	-	-
unigene437	508	0	4	348	GO:0016020//membrane	-	GO:0006810//transport	Peroxisomal membrane protein PMP34, putative [Pediculus humanus corporis]	-	Peroxisomal membrane protein PMP34
unigene438	262	0	4	261	-	-	-	Transmembrane protein 62 [Harpegnathos saltator]	-	Transmembrane protein 62
unigene439	112	0	4	111	-	-	-	-	-	-
unigene440	547	0	4	411	GO:0015630//microtubule cytoskeleton	GO:0005488//binding	GO:0051234//establishment of localization	MPA13 allergen [Periplaneta americana]	Periplaneta americana MPA13 allergen mRNA, complete cds	Fatty acid-binding protein, muscle
unigene441	138	0	4	135	-	-	-	-	-	-
unigene442	223	0	4	141	-	-	-	-	-	-
unigene443	127	0	4	126	-	-	-	-	-	-
unigene444	297	0	4	294	-	-	-	-	-	-
unigene445	188	0	4	186	-	-	-	-	-	-
unigene446	604	0	4	159	-	-	-	-	-	-
unigene447	153	0	4	153	-	-	-	-	-	40S ribosomal protein S20
unigene448	549	0	4	549	-	-	-	hypothetical protein [Papilio dardanus]	-	-
unigene449	385	0	4	312	-	-	-	GJ23820 [Drosophila virilis]	-	Protein takeout
unigene450	523	0	4	174	-	-	-	-	41P10_HaBAC_fin, Helicoverpa armigera BAC, pupae DNA	-
unigene451	505	0	4	201	-	-	-	-	-	-
unigene452	115	0	4	114	-	-	-	-	-	-
unigene453	622	0	4	411	-	-	-	endonuclease-reverse transcriptase [Bombyx mori]	23L11_HaBAC_fin, Helicoverpa armigera BAC, pupae DNA	-
unigene454	710	0	4	633	-	GO:0016787//hydrolase activity	-	conserved hypothetical protein [Toxoplasma gondii GT1]	-	-
unigene455	426	0	4	177	-	-	-	-	-	-
unigene456	598	0	4	156	GO:0044464//cell part	-	-	cytochrome c oxidase subunit III [Blattella germanica]	Blattella germanica mitochondrion, complete genome	Cytochrome c oxidase subunit 3
unigene457	435	0	4	171	-	-	-	DEP domain-containing protein 5 [Harpegnathos saltator]	-	-
unigene458	198	0	4	198	-	-	-	-	-	-
unigene459	166	0	4	156	-	-	-	-	-	Light-inducible protein CPRF2
unigene460	741	0	4	207	-	-	-	-	-	-
unigene461	123	0	4	123	-	GO:0030246//carbohydrate binding	-	C-type lectin [Heliothis virescens]	Heliothis virescens C-type lectin mRNA, complete cds	-
unigene462	420	0	4	417	-	GO:0016787//hydrolase activity	-	phospholipid-translocating ATPase [Trypanosoma cruzi strain CL Brener]	-	Probable phospholipid-transporting ATPase IIB
unigene463	542	0	4	267	-	-	-	-	-	-
unigene464	224	0	4	222	-	GO:0016462//pyrophosphatase activity;GO:0032559	GO:0030908//protein splicing	PREDICTED: similar to conserved hypothetical protein [Tribolium castaneum]	PREDICTED: Acyrthosiphon pisum hypothetical protein LOC100164471 (LOC100164471), mRNA	-
unigene465	519	0	4	519	-	GO:0017111//nucleoside-triphosphatase activity;GO:0003676//nucleic acid binding;GO:0000166//nucleotide binding	-	DEAD/DEAH box helicase, possible [Cryptosporidium parvum]	-	Nucleolar RNA helicase 2
unigene466	676	0	4	180	-	-	-	-	-	-
unigene467	385	0	4	171	-	-	-	-	-	-
unigene468	1036	0	4	312	-	GO:0016491//oxidoreductase activity;GO:0005506//iron ion binding	-	cytochrome P450 [Helicoverpa armigera]	Helicoverpa armigera cytochrome P450 (Cyp6ae12) mRNA, complete cds	Cytochrome P450 6j1
unigene469	686	0	4	525	-	-	-	-	92N13_HaBAC_fin, Helicoverpa armigera BAC, pupae DNA	-
unigene470	518	0	4	510	-	-	-	-	Hemileuca sp. MFW-2000 18S ribosomal RNA gene, complete sequence	-
unigene471	140	0	4	138	-	-	-	-	-	-
unigene472	583	0	4	243	-	-	-	odorant-binding protein 7 [Bombyx mori]	Spodoptera exigua odorant binding protein (OBP7) mRNA, complete cds	-
unigene473	579	0	4	489	-	-	-	PREDICTED: zinc finger, FYVE domain containing 21-like [Saccoglossus kowalevskii]	-	-
unigene474	437	0	4	384	-	-	-	-	-	-
unigene475	424	0	4	135	-	-	-	-	-	-
unigene476	521	0	4	519	-	-	-	-	-	-
unigene477	424	0	4	264	GO:0043231//intracellular membrane-bounded organelle;GO:0043232	GO:0004725//protein tyrosine phosphatase activity	GO:0009888//tissue development;GO:0006996//organelle organization;GO:0048598//embryonic morphogenesis;GO:0060541//respiratory system development;GO:0000087//M phase of mitotic cell cycle;GO:0007399//nervous system development;GO:0007017//microtubule-based process;GO:0006464//protein modification process	cell division cycle 25 [Bombyx mori]	-	M-phase inducer phosphatase
unigene478	467	0	4	465	-	GO:0016740//transferase activity	-	tyrosine-protein kinase [Culex quinquefasciatus]	-	Protein sevenless
unigene479	93	0	4	90	-	-	-	-	Paraboreochlus sp. SRM-2009 isolate CAPARB 18S ribosomal RNA gene, partial sequence	-
unigene480	498	0	4	135	-	-	-	-	-	-
unigene481	908	0	4	771	-	-	-	uncharacterized conserved protein [Glossina morsitans morsitans]	-	-
unigene482	197	0	4	180	-	-	-	-	Pentapycnon charcoti 28S ribosomal RNA gene, partial sequence	-
unigene483	440	0	4	120	-	-	-	-	Heliothis subflexa clone 89F08 ABC transporter family C protein ABCC3 (ABCC3) gene, partial cds; ABC transporter family C protein ABCC2 (ABCC2) and SMC domain protein (nachbar) genes, complete cds; and ABC transporter family C protein ABCC1 (ABCC1) gene, partial cds	-
unigene484	606	0	4	276	-	GO:0032561//guanyl ribonucleotide binding;GO:0060089	GO:0007166//cell surface receptor linked signaling pathway;GO:0006464//protein modification process	PREDICTED: similar to GTP-binding protein alpha subunit, gna isoform 2 [Tribolium castaneum]	Helicoverpa assulta G(alpha)q mRNA, complete cds	Guanine nucleotide-binding protein G(q) subunit alpha
unigene485	492	0	4	285	-	-	-	-	-	Thiosulfate sulfurtransferase, chloroplastic
unigene486	238	0	4	237	-	-	-	-	-	-
unigene487	104	0	4	102	-	-	-	-	-	-
unigene488	189	0	4	186	-	-	-	-	-	-
unigene489	450	0	4	216	-	-	-	-	-	-
unigene490	649	0	4	387	-	-	-	hypothetical protein Phum_PHUM351800 [Pediculus humanus corporis]	Parasitorhabditis obtusa 28S large subunit ribosomal RNA gene, partial sequence	-
unigene491	361	0	4	144	-	-	-	-	-	-
unigene492	541	0	4	540	GO:0044464//cell part	-	-	hypothetical protein AaeL_AAEL002483 [Aedes aegypti]	-	Lethal(2)neighbour of Tid protein
unigene493	573	0	4	216	-	-	-	-	-	-
unigene494	318	0	4	315	-	GO:0003824//catalytic activity	GO:0008152//metabolic process	hypothetical protein TRIADDRAFT_37121 [Trichoplax adhaerens]	-	Retinol dehydrogenase 12
unigene495	179	0	4	177	-	-	-	-	-	-
unigene496	667	0	4	378	-	-	-	-	-	-
unigene497	513	0	4	510	-	-	-	PREDICTED: similar to p20-CGGBP [Acyrthosiphon pisum]	-	-
unigene498	1064	0	4	816	GO:0044464//cell part	-	GO:0007611//learning or memory	hypothetical protein TcasGA2_TC012618 [Tribolium castaneum]	-	Cytochrome b561
unigene499	512	0	4	309	-	-	-	-	-	-
unigene500	465	0	4	462	-	-	-	PREDICTED: similar to CG3437-PA [Apis mellifera]	-	-
unigene501	141	0	4	141	-	-	-	-	-	-
unigene502	402	0	4	123	-	-	-	-	-	-
unigene503	545	0	4	495	-	-	-	AGAP001324-PA [Anopheles gambiae str. PEST]	-	Erythroid differentiation-related factor 1
unigene504	494	0	4	258	-	-	-	predicted protein [Nematostella vectensis]	-	-
unigene505	612	0	4	309	-	GO:0032934//sterol binding	-	carotenoid-binding protein isoform 1 [Bombyx mori]	02A22_HaBAC_fin, Helicoverpa armigera BAC, pupae DNA	StAR-related lipid transfer protein 3
unigene506	1212	0	4	906	GO:0016020//membrane	GO:0005488//binding	GO:0008104//protein localization;GO:0008306//associative learning	hypothetical protein AaeL_AAEL007562 [Aedes aegypti]	-	Dual oxidase maturation factor 1
unigene507	509	0	4	204	-	-	-	-	-	-
unigene508	708	0	4	402	-	-	-	-	41P10_HaBAC_fin, Helicoverpa armigera BAC, pupae DNA	-
unigene509	208	0	4	207	-	-	-	-	-	-
unigene510	151	0	4	150	-	GO:0017111//nucleoside-triphosphatase activity;GO:0004457//lactate dehydrogenase activity;GO:0008135//translation factor activity, nucleic acid binding;GO:0004779//sulfate adenylyltransferase activity;GO:0032561//guanyl ribonucleotide binding	GO:0006412//translation;GO:0009207	predicted protein [Naegleria gruberi]	-	Eukaryotic translation initiation factor 5B
unigene511	709	0	4	249	-	-	-	-	-	-
unigene512	335	0	4	333	-	-	-	PREDICTED: similar to ORF2-encoded protein [Nasonia vitripennis]	-	-
unigene513	472	0	4	213	-	-	-	-	92N13_HaBAC_fin, Helicoverpa armigera BAC, pupae DNA	-
unigene514	155	0	4	153	-	-	-	-	-	40S ribosomal protein S20
unigene515	151	0	4	150	GO:0031224//intrinsic to membrane	GO:0019829//cation-transporting ATPase activity;GO:0015604//phosphonate transmembrane transporter activity;GO:0032559	GO:0009207	predicted protein [Nematostella vectensis]	-	ABC transporter G family member 7
unigene516	113	0	4	78	-	-	-	-	-	-
unigene517	480	0	4	162	-	-	-	-	-	-
unigene518	449	0	4	150	-	-	-	-	-	-
unigene519	311	0	4	309	-	-	-	hypothetical protein TcasGA2_TC014663 [Tribolium castaneum]	-	-
unigene520	497	0	4	495	-	-	-	PREDICTED: similar to beta-1,3-glucanase, basic, partial [Hydra magnipapillata]	-	Glucan endo-1,3-beta-glucosidase 5
unigene521	365	0	4	219	-	-	-	-	-	-
unigene522	108	0	4	108	-	-	-	-	-	-
unigene523	1026	0	4	258	-	-	-	-	Helicoverpa armigera voltage-gated sodium channel alpha subunit gene, partial cds; and cytochrome p450 6B7 (CYP6B7), cytochrome p450 6B6 (CYP6B6), and cytochrome p450 6B2 (CYP6B2) genes, complete cds	-
unigene524	1076	0	4	345	-	-	-	-	02A22_HaBAC_fin, Helicoverpa armigera BAC, pupae DNA	-
unigene525	479	0	4	207	-	-	-	-	Heliothis virescens sodium channel protein (hscp) gene, intron 25; and Noct-1 SINE element, complete sequence	-
unigene526	421	0	4	417	-	-	-	chymotrypsin inhibitor CI-8A [Bombyx mori]	-	Antichymotrypsin-1
unigene527	466	0	4	189	-	-	-	-	92N13_HaBAC_fin, Helicoverpa armigera BAC, pupae DNA	-
unigene528	549	0	4	438	-	-	-	-	-	-
unigene529	789	0	4	252	-	-	-	PREDICTED: similar to CG5676 CG5676-PA [Tribolium castaneum]	-	FUN14 domain-containing protein 1
unigene530	189	0	4	144	-	-	-	-	-	-
unigene531	310	0	4	192	-	-	-	-	12E11_HaBAC_fin, Helicoverpa armigera BAC, pupae DNA	-
unigene532	496	0	4	219	-	-	-	hypothetical protein Bm1_17870 [Brugia malayi]	Monoposthia costata 18S small subunit ribosomal RNA gene, partial sequence	-
unigene533	747	0	4	252	-	-	-	-	Antheraea pernyi internal transcribed spacer 1, 5.8S ribosomal RNA gene, internal transcribed spacer 2, and 28S ribosomal RNA gene, complete sequence	-
unigene534	795	0	4	792	GO:0044459//plasma membrane part	-	-	AGAP006256-PA [Anopheles gambiae str. PEST]	-	Protocadherin Fat 3
unigene535	254	0	4	117	-	-	-	-	-	-
unigene536	505	0	4	240	-	-	-	-	80K05_HaBAC_fin, Helicoverpa armigera BAC, pupae DNA	-
unigene537	346	0	4	243	-	-	-	-	-	-
unigene538	509	0	4	312	GO:0030529//ribonucleoprotein complex	GO:0005488//binding	GO:0000377	PREDICTED: similar to Lsm5 protein [Acyrthosiphon pisum]	PREDICTED: Tribolium castaneum similar to Lsm5 protein (LOC657007), mRNA	U6 snRNA-associated Sm-like protein LSm5
unigene539	468	0	4	213	-	-	-	-	-	-
unigene540	97	0	4	96	-	-	-	-	-	-
unigene541	175	0	4	174	-	-	-	-	-	-
unigene542	82	0	4	78	-	-	-	-	-	-
unigene543	183	0	4	144	-	GO:0070011	-	aminopeptidase N [Plutella xylostella]	Ostrinia nubilalis puromycin-sensitive aminopeptidase mRNA, complete cds	Puromycin-sensitive aminopeptidase
unigene544	444	0	4	441	-	GO:0005488//binding	GO:0051234//establishment of localization;GO:0007606//sensory perception of chemical stimulus	RecName: Full=General odorant-binding protein 1; Short=GOBP 1; Flags: Precursor	Helicoverpa armigera general odorant binding protein 1 (G1) mRNA, partial cds	General odorant-binding protein 1
unigene545	586	0	4	249	-	-	-	-	-	-
unigene546	269	0	4	267	-	-	-	putative GATA-binding transcription factor [Polysphondylium pallidum PN500]	-	GATA transcription factor 17
unigene547	495	0	4	222	-	-	-	-	-	-
unigene548	272	0	4	270	-	-	-	heat shock cognate protein 70 [Anticarsia gemmatalis]	Helicoverpa zea heat shock protein 70 cognate mRNA, complete cds	Heat shock 70 kDa protein cognate 4
unigene549	377	0	4	198	-	-	-	-	-	-
unigene550	212	0	4	210	-	-	-	-	-	-
unigene551	624	0	4	219	-	-	-	-	-	-
unigene552	497	0	4	276	-	-	-	-	-	-
unigene553	241	0	4	129	-	-	-	RecName: Full=Putative defense protein Hdd11; AltName: Full=Hyphantria differentially displayed gene 11; Flags: Precursor	-	Putative defense protein Hdd11
unigene554	132	0	4	129	-	-	-	-	Bombyx mori voucher BT0131 18S ribosomal RNA gene, partial sequence	-
unigene555	532	0	4	420	GO:0000323//lytic vacuole;GO:0044459//plasma membrane part;GO:0009986//cell surface;GO:0000267//cell fraction;GO:0044421//extracellular region part	GO:0004175//endopeptidase activity;GO:0005515//protein binding	GO:0044248//cellular catabolic process;GO:0009725//response to hormone stimulus;GO:0010243//response to organic nitrogen;GO:0009746;GO:0019222//regulation of metabolic process;GO:0010941//regulation of cell death;GO:0019538//protein metabolic process;GO:0014706//striated muscle tissue development;GO:0034097//response to cytokine stimulus;GO:0006950//response to stress;GO:0009605//response to exte…	cathepsin B-like cysteine proteinase [Helicoverpa assulta]	Helicoverpa armigera cathepsin B-like cysteine proteinase mRNA, complete cds	Cathepsin B
unigene556	231	0	4	228	-	-	-	reverse transcriptase [Bombyx mori]	-	-
unigene557	459	0	4	441	-	-	-	-	-	-
unigene558	1109	0	4	291	-	-	-	-	41P10_HaBAC_fin, Helicoverpa armigera BAC, pupae DNA	-
unigene559	132	0	4	93	-	-	-	-	-	-
unigene560	433	0	4	351	-	-	-	-	-	-
unigene561	844	0	4	261	-	-	-	-	92N13_HaBAC_fin, Helicoverpa armigera BAC, pupae DNA	-
unigene562	553	0	4	552	-	-	-	allergen Bla g 3 isoform 2 precursor [Blattella germanica]	Blattella germanica allergen Bla g 3 isoform 2 precursor, mRNA, partial cds	Allergen Cr-PI
unigene563	484	0	4	183	-	-	-	-	26P10_HaBAC_fin, Helicoverpa armigera BAC, pupae DNA	-
unigene564	465	0	4	141	-	-	-	-	-	-
unigene565	521	0	4	519	GO:0005875//microtubule associated complex	GO:0016887//ATPase activity	GO:0007017//microtubule-based process	GH20520 [Drosophila grimshawi]	Drosophila simulans GD11552 (Dsim\GD11552), mRNA	Dynein intermediate chain 2, ciliary
unigene566	225	0	3	162	-	-	-	-	72F1_SfBAC_fin, Spodoptera frugiperda BAC, egg DNA	-
unigene567	448	0	3	195	-	-	-	-	-	-
unigene568	217	0	3	129	-	-	-	-	-	-
unigene569	458	0	3	186	-	-	-	-	-	-
unigene570	295	0	3	138	-	-	-	-	-	-
unigene571	482	0	3	267	-	-	-	-	-	-
unigene572	151	0	3	150	-	-	-	-	-	-
unigene573	543	0	3	174	-	-	-	-	43E14_HaBAC_fin, Helicoverpa armigera BAC, pupae DNA	-
unigene574	379	0	3	213	-	-	-	-	-	-
unigene575	432	0	3	243	-	-	-	-	-	-
unigene576	467	0	3	183	-	-	-	-	-	-
unigene577	558	0	3	201	-	-	-	-	26P10_HaBAC_fin, Helicoverpa armigera BAC, pupae DNA	-
unigene578	450	0	3	396	GO:0016020//membrane;GO:0044421//extracellular region part	GO:0016791//phosphatase activity	GO:0006796//phosphate metabolic process;GO:0014070//response to organic cyclic compound;GO:0034505//tooth mineralization;GO:0031960//response to corticosteroid stimulus;GO:0002237//response to molecule of bacterial origin	PREDICTED: similar to tissue-nonspecific alkaline phosphatase [Tribolium castaneum]	-	Alkaline phosphatase, tissue-nonspecific isozyme
unigene579	578	0	3	576	GO:0015629//actin cytoskeleton	GO:0032559	GO:0006909//phagocytosis;GO:0030239//myofibril assembly	actin [Pyrrhocoris apterus]	Reticulitermes flavipes beta-actin mRNA, complete cds	Actin, indirect flight muscle
unigene580	494	0	3	207	-	-	-	-	-	-
unigene581	449	0	3	186	-	-	-	-	94B11_HaBAC_fin, Helicoverpa armigera BAC, pupae DNA	-
unigene582	410	0	3	165	-	-	-	-	-	-
unigene583	385	0	3	369	GO:0043234//protein complex	GO:0046872//metal ion binding;GO:0016728	GO:0006259//DNA metabolic process;GO:0006915//apoptosis;GO:0009132//nucleoside diphosphate metabolic process	AGAP006818-PA [Anopheles gambiae str. PEST]	Bombyx mori genomic DNA, chromosome 17, BAC clone:517G19, complete sequence	Ribonucleoside-diphosphate reductase subunit M2
unigene584	335	0	3	324	-	-	-	-	-	-
unigene585	83	0	3	81	-	-	-	-	-	-
unigene586	106	0	3	105	-	-	-	-	-	-
unigene587	485	0	3	429	-	-	-	hypothetical protein TcasGA2_TC005213 [Tribolium castaneum]	33M07_HaBAC_fin, Helicoverpa armigera BAC, pupae DNA	-
unigene588	515	0	3	378	-	-	-	GH11452 [Drosophila grimshawi]	PREDICTED: Apis mellifera vacuolar protein sorting-associated protein 52 homolog (LOC412346), mRNA	Vacuolar protein sorting-associated protein 52 homolog
unigene589	310	0	3	309	-	-	-	-	-	Eukaryotic translation initiation factor 5
unigene590	807	0	3	285	-	-	-	Mod(mdg4)-heS00531 [Bombyx mori]	Helicoverpa assulta 18S ribosomal RNA gene, complete sequence	Modifier of mdg4
unigene591	117	0	3	99	-	-	-	-	-	-
unigene592	586	0	3	255	-	-	-	-	26P10_HaBAC_fin, Helicoverpa armigera BAC, pupae DNA	-
unigene593	406	0	3	357	-	-	-	-	-	-
unigene594	448	0	3	390	-	-	-	-	-	-
unigene595	151	0	3	150	GO:0044429//mitochondrial part	GO:0004812//aminoacyl-tRNA ligase activity;GO:0000166//nucleotide binding	GO:0006418//tRNA aminoacylation for protein translation	isoleucyl-tRNA synthetase 2, mitochondrial [Xenopus (Silurana) tropicalis]	-	Isoleucyl-tRNA synthetase
unigene596	544	0	3	348	-	-	-	hypothetical protein EAI_02236 [Harpegnathos saltator]	-	-
unigene597	399	0	3	336	-	-	-	-	-	Protein ROS1
unigene598	198	0	3	195	-	-	-	-	-	-
unigene599	284	0	3	114	-	-	-	-	-	-
unigene600	166	0	3	165	-	-	-	-	-	-
unigene601	166	0	3	165	-	-	-	-	-	-
unigene602	308	0	3	246	-	-	-	-	-	-
unigene603	182	0	3	180	-	-	-	-	-	-
unigene604	592	0	3	588	-	GO:0016787//hydrolase activity	-	chaperone clpB [Entamoeba histolytica HM-1:IMSS]	-	Heat shock protein 101
unigene605	552	0	3	255	-	-	-	-	-	-
unigene606	284	0	3	282	-	-	-	HM00008 [Heliconius melpomene]	-	-
unigene607	282	0	3	279	-	-	-	-	-	-
unigene608	384	0	3	192	-	-	-	-	-	-
unigene609	561	0	3	159	-	-	-	-	92N13_HaBAC_fin, Helicoverpa armigera BAC, pupae DNA	-
unigene610	795	0	3	138	-	-	-	-	Heliothis subflexa clone 89F08 ABC transporter family C protein ABCC3 (ABCC3) gene, partial cds; ABC transporter family C protein ABCC2 (ABCC2) and SMC domain protein (nachbar) genes, complete cds; and ABC transporter family C protein ABCC1 (ABCC1) gene, partial cds	-
unigene611	497	0	3	486	GO:0031224//intrinsic to membrane	GO:0017111//nucleoside-triphosphatase activity;GO:0015604//phosphonate transmembrane transporter activity;GO:0032559	GO:0009207	ABC transporter, putative [Pediculus humanus corporis]	43E14_HaBAC_fin, Helicoverpa armigera BAC, pupae DNA	ATP-binding cassette sub-family G member 4
unigene612	671	0	3	333	GO:0043231//intracellular membrane-bounded organelle	GO:0046914//transition metal ion binding;GO:0051540;GO:0042623//ATPase activity, coupled;GO:0032559	GO:0031163	AGAP000598-PA [Anopheles gambiae str. PEST]	Drosophila yakuba GE15286 (Dyak\GE15286), mRNA	NFU1 iron-sulfur cluster scaffold homolog, mitochondrial
unigene613	407	0	3	336	-	-	-	-	92N13_HaBAC_fin, Helicoverpa armigera BAC, pupae DNA	-
unigene614	691	0	3	234	-	-	-	-	11C07_HaBAC_fin, Helicoverpa armigera BAC, pupae DNA	-
unigene615	344	0	3	342	-	-	-	-	-	-
unigene616	731	0	3	141	-	-	-	-	-	-
unigene617	526	0	3	162	-	-	-	-	-	-
unigene618	352	0	3	351	-	-	-	glucosinolate sulfatase [Plutella xylostella]	-	-
unigene619	364	0	3	255	-	-	-	-	-	-
unigene620	269	0	3	237	-	GO:0004175//endopeptidase activity;GO:0043169//cation binding	GO:0019538//protein metabolic process	probable O-sialoglycoprotein endopeptidase [Danio rerio]	PREDICTED: Equus caballus similar to O-sialoglycoprotein endopeptidase (LOC100058606), mRNA	Probable tRNA threonylcarbamoyladenosine biosynthesis protein osgep
unigene621	144	0	3	141	-	-	-	-	-	-
unigene622	458	0	3	291	-	-	-	sensory neuron membrane protein-2 [Heliothis virescens]	Heliothis virescens mRNA for sensory neuron membrane protein-2 (snmp2 gene)	-
unigene623	297	0	3	297	-	GO:0004871//signal transducer activity	-	low density lipoprotein receptor-related protein-like protein [Bombyx mori]	Bombyx mori low density lipoprotein receptor-related protein-like protein (Lrpl), mRNA	-
unigene624	392	0	3	390	-	-	-	PREDICTED: RETRotransposon-like family member (retr-1)-like [Danio rerio]	-	Retrovirus-related Pol polyprotein from transposon opus
unigene625	183	0	3	183	-	-	-	-	-	-
unigene626	333	0	3	330	-	-	-	-	-	-
unigene627	127	0	3	126	GO:0044424//intracellular part	GO:0043169//cation binding;GO:0051536//iron-sulfur cluster binding;GO:0019900//kinase binding;GO:0019207//kinase regulator activity;GO:0016628//oxidoreductase activity, acting on the CH-CH group of donors, NAD or NADP as acceptor	GO:0007417//central nervous system development;GO:0008033//tRNA processing;GO:0007165//signal transduction;GO:0000079//regulation of cyclin-dependent protein kinase activity;GO:0050767//regulation of neurogenesis	PREDICTED: hypothetical protein [Monodelphis domestica]	-	CDK5RAP1-like protein
unigene628	629	0	3	285	-	-	-	odorant receptor 82 [Nasonia vitripennis]	-	-
unigene629	576	0	3	264	-	-	-	-	92N13_HaBAC_fin, Helicoverpa armigera BAC, pupae DNA	-
unigene630	272	0	3	270	-	-	-	predicted protein [Naegleria gruberi]	-	Vacuolar protein sorting-associated protein 16 homolog
unigene631	484	0	3	201	GO:0043231//intracellular membrane-bounded organelle	-	-	hypothetical protein CpipJ_CPIJ001317 [Culex quinquefasciatus]	33M07_HaBAC_fin, Helicoverpa armigera BAC, pupae DNA	LYR motif-containing protein 4B
unigene632	317	0	3	315	-	-	-	eukaryotic translation initiation factor 3 subunit 6 interacting protein, putative [Toxoplasma gondii ME49]	-	Eukaryotic translation initiation factor 3 subunit L
unigene633	182	0	3	87	-	-	-	-	-	-
unigene634	528	0	3	159	GO:0031224//intrinsic to membrane;GO:0033177//proton-transporting two-sector ATPase complex, proton-transporting domain;GO:0033176	GO:0015078//hydrogen ion transmembrane transporter activity	GO:0006754//ATP biosynthetic process;GO:0015988//energy coupled proton transport, against electrochemical gradient	GK17171 [Drosophila willistoni]	Heliothis virescens 17kDa H+-ATPase V-type subunit mRNA, complete cds	V-type proton ATPase 16 kDa proteolipid subunit
unigene635	506	0	3	147	-	-	-	-	-	-
unigene636	108	0	3	99	-	-	-	-	-	-
unigene637	320	0	3	318	-	-	-	-	-	-
unigene638	526	0	3	522	-	-	-	-	-	-
unigene639	284	0	3	282	-	GO:0001882//nucleoside binding;GO:0034062//RNA polymerase activity	GO:0010467//gene expression	PREDICTED: DNA-directed RNA polymerase II subunit RPB2 [Xenopus (Silurana) tropicalis]	Zorotypus sp. 154-1 RPB2 mRNA for RNA polymerase II second largest subunit, complete cds	DNA-directed RNA polymerase II subunit RPB2
unigene640	457	0	3	144	-	-	-	-	-	-
unigene641	287	0	3	207	-	-	-	-	-	-
unigene642	481	0	3	240	GO:0031981//nuclear lumen	GO:0016779//nucleotidyltransferase activity;GO:0005488//binding	GO:0031349//positive regulation of defense response;GO:0032481//positive regulation of type I interferon production;GO:0006353//transcription termination, DNA-dependent;GO:0006354//transcription elongation, DNA-dependent	hypothetical protein [Monosiga brevicollis MX1]	-	DNA-directed RNA polymerase III subunit RPC2
unigene643	441	0	3	192	-	-	-	-	-	-
unigene644	456	0	3	174	-	-	-	-	11C07_HaBAC_fin, Helicoverpa armigera BAC, pupae DNA	-
unigene645	422	0	3	216	-	-	-	-	-	-
unigene646	286	0	3	99	-	-	-	-	-	-
unigene647	295	0	3	177	-	-	-	-	-	-
unigene648	430	0	3	138	-	-	-	-	-	-
unigene649	499	0	3	177	-	-	-	-	-	-
unigene650	919	0	3	222	-	-	-	Ac1147-like protein [Diaphorina citri]	Bombyx mori voucher BT0131 18S ribosomal RNA gene, partial sequence	-
unigene651	507	0	3	213	-	-	-	-	11C15_HaBAC_fin, Helicoverpa armigera BAC, pupae DNA	-
unigene652	222	0	3	180	-	-	-	-	-	-
unigene653	176	0	3	174	-	-	-	-	-	-
unigene654	524	0	3	183	-	-	-	-	-	-
unigene655	430	0	3	381	-	-	-	hypothetical protein TcasGA2_TC007012 [Tribolium castaneum]	-	Vam6/Vps39-like protein
unigene656	179	0	3	177	-	-	-	-	-	-
unigene657	438	0	3	174	-	-	-	-	-	-
unigene658	408	0	3	204	-	-	-	-	41P10_HaBAC_fin, Helicoverpa armigera BAC, pupae DNA	-
unigene659	605	0	3	435	-	-	-	-	92N13_HaBAC_fin, Helicoverpa armigera BAC, pupae DNA	-
unigene660	406	0	3	270	-	-	-	-	-	-
unigene661	441	0	3	333	-	-	-	-	-	-
unigene662	421	0	3	210	-	-	-	-	-	-
unigene663	272	0	3	105	-	-	-	-	-	-
unigene664	527	0	3	168	-	-	-	-	-	-
unigene665	480	0	3	477	-	-	-	-	-	-
unigene666	585	0	3	207	-	-	-	-	-	-
unigene667	663	0	3	177	-	-	-	-	94B11_HaBAC_fin, Helicoverpa armigera BAC, pupae DNA	-
unigene668	452	0	3	237	-	GO:0005515//protein binding	GO:0009987//cellular process	conserved hypothetical protein [Culex quinquefasciatus]	Pediculus humanus corporis conserved hypothetical protein, mRNA	Chaperone protein dnaJ
unigene669	248	0	3	246	-	-	-	-	-	-
unigene670	460	0	3	456	-	-	-	-	-	-
unigene671	325	0	3	132	-	-	-	-	-	-
unigene672	449	0	3	447	-	-	-	-	-	-
unigene673	229	0	3	216	-	-	-	-	-	Aspartyl/glutamyl-tRNA(Asn/Gln) amidotransferase subunit B
unigene674	396	0	3	135	-	-	-	-	-	-
unigene675	769	0	3	528	-	-	-	-	-	B3 domain-containing protein Os03g0620400
unigene676	392	0	3	234	-	-	-	-	Heliothis subflexa clone 89F08 ABC transporter family C protein ABCC3 (ABCC3) gene, partial cds; ABC transporter family C protein ABCC2 (ABCC2) and SMC domain protein (nachbar) genes, complete cds; and ABC transporter family C protein ABCC1 (ABCC1) gene, partial cds	-
unigene677	180	0	3	177	-	-	-	-	-	-
unigene678	513	0	3	489	-	-	-	GM18201p [Drosophila melanogaster]	Drosophila melanogaster GM18201 full insert cDNA	-
unigene679	439	0	3	150	-	-	-	-	43E14_HaBAC_fin, Helicoverpa armigera BAC, pupae DNA	-
unigene680	245	0	3	243	-	-	-	-	-	-
unigene681	296	0	3	192	-	-	-	-	-	-
unigene682	750	0	3	336	-	-	-	hypothetical protein AaeL_AAEL012012 [Aedes aegypti]	41B01_HaBAC_fin, Helicoverpa armigera BAC, pupae DNA	-
unigene683	107	0	3	105	-	-	-	-	-	-
unigene684	471	0	3	378	-	-	-	-	-	Alpha-ketoglutarate-dependent dioxygenase AlkB homolog
unigene685	489	0	3	486	-	-	-	AGAP010655-PA [Anopheles gambiae str. PEST]	-	-
unigene686	649	0	3	282	-	-	-	-	Helicoverpa zea retrotransposon HzRTE-1-2, complete sequence; disrupted putative cytochrome P450 (CYP321A2) gene, complete sequence; and insertion sequence HzIS1-3, complete sequence	-
unigene687	276	0	3	273	-	-	-	-	-	-
unigene688	488	0	3	486	-	-	-	-	-	-
unigene689	435	0	3	177	-	-	-	-	-	-
unigene690	875	0	3	456	-	GO:0016787//hydrolase activity	GO:0006629//lipid metabolic process	GJ21587 [Drosophila virilis]	Plodia interpunctella tryptophan oxygenase mRNA, complete cds	Tryptophan 2,3-dioxygenase
unigene691	265	0	3	225	-	-	-	hypothetical protein TcasGA2_TC015248 [Tribolium castaneum]	-	-
unigene692	845	0	3	435	-	-	-	vacuolar protein sorting 37B [Bombyx mori]	Bombyx mori vacuolar protein sorting 37B (LOC732929), mRNA	-
unigene693	797	0	3	345	-	-	-	conserved hypothetical protein [Pediculus humanus corporis]	-	-
unigene694	126	0	3	123	-	-	-	predicted protein [Trichoplax adhaerens]	Paraboreochlus sp. SRM-2009 isolate CAPARB 18S ribosomal RNA gene, partial sequence	-
unigene695	440	0	3	231	-	-	-	-	-	-
unigene696	543	0	3	426	-	-	-	-	-	-
unigene697	510	0	3	270	-	GO:0030247//polysaccharide binding	GO:0006022	gasp precursor [Bombyx mori]	Choristoneura fumiferana Gasp protein (gasp) mRNA, complete cds	-
unigene698	538	0	3	189	-	-	-	-	-	-
unigene699	568	0	3	252	-	-	-	-	-	-
unigene700	152	0	3	150	-	-	-	-	-	-
unigene701	451	0	3	177	-	-	-	-	-	-
unigene702	514	0	3	318	-	-	-	hypothetical protein AaeL_AAEL007534 [Aedes aegypti]	Drosophila willistoni GK23676 (Dwil\GK23676), mRNA	-
unigene703	526	0	3	192	-	-	-	-	-	-
unigene704	96	0	3	96	-	-	-	-	-	-
unigene705	333	0	3	189	-	-	-	-	-	-
unigene706	585	0	3	582	-	-	-	Protein purity of essence [Camponotus floridanus]	-	E3 ubiquitin-protein ligase UBR4
unigene707	427	0	3	396	-	-	-	Multiple epidermal growth factor-like domains 8 [Camponotus floridanus]	-	-
unigene708	96	0	3	93	-	-	-	-	-	WD-40 repeat-containing protein MSI1
unigene709	528	0	3	324	-	-	-	-	-	-
unigene710	407	0	3	405	-	-	-	-	-	-
unigene711	473	0	3	216	GO:0043231//intracellular membrane-bounded organelle;GO:0031224//intrinsic to membrane	GO:0015002//heme-copper terminal oxidase activity	GO:0022904//respiratory electron transport chain	cytochrome c oxidase subunit III [Helicoverpa armigera]	Helicoverpa armigera mitochondrion, complete genome	Cytochrome c oxidase subunit 3 (Fragment)
unigene712	489	0	3	252	-	GO:0016787//hydrolase activity	-	ATP-dependent RNA helicase, putative [Toxoplasma gondii VEG]	-	Pre-mRNA-processing ATP-dependent RNA helicase PRP5
unigene713	485	0	3	210	-	-	-	-	12E11_HaBAC_fin, Helicoverpa armigera BAC, pupae DNA	-
unigene714	135	0	3	132	-	-	-	-	-	-
unigene715	488	0	3	486	-	-	-	protein kinase [Plasmodium knowlesi strain H]	-	-
unigene716	488	0	3	159	-	-	-	-	92N13_HaBAC_fin, Helicoverpa armigera BAC, pupae DNA	-
unigene717	92	0	3	66	-	-	-	-	-	-
unigene718	105	0	3	102	-	-	-	-	-	Protein disulfide isomerase-like 2-3
unigene719	372	0	3	204	GO:0044464//cell part	GO:0016879//ligase activity, forming carbon-nitrogen bonds	GO:0043412//macromolecule modification	PREDICTED: similar to CG5087-PA [Apis mellifera]	PREDICTED: Tribolium castaneum similar to ubiquitin-protein ligase (LOC659339), mRNA	Ubiquitin-protein ligase E3B
unigene720	404	0	3	396	GO:0043234//protein complex;GO:0005681//spliceosomal complex;GO:0015630//microtubule cytoskeleton	GO:0019787//small conjugating protein ligase activity	GO:0000377;GO:0032446//protein modification by small protein conjugation	GF12947 [Drosophila ananassae]	Drosophila ananassae GF12947 (Dana\GF12947), mRNA	Pre-mRNA-processing factor 19
unigene721	185	0	3	183	-	-	-	-	-	30S ribosomal protein S13, chloroplastic
unigene722	378	0	3	246	-	-	-	-	-	Transport inhibitor response 1-like protein Os04g0395600
unigene723	930	0	3	657	-	-	-	-	-	-
unigene724	636	0	3	348	-	-	-	-	-	-
unigene725	160	0	3	159	-	-	-	-	-	-
unigene726	671	0	3	216	-	-	-	-	-	-
unigene727	369	0	3	228	-	-	-	-	-	-
unigene728	420	0	3	417	-	-	-	-	-	-
unigene729	200	0	3	198	-	-	-	-	-	-
unigene730	292	0	3	288	GO:0043231//intracellular membrane-bounded organelle;GO:0000307//cyclin-dependent protein kinase holoenzyme complex	GO:0005488//binding;GO:0016251//general RNA polymerase II transcription factor activity;GO:0019887//protein kinase regulator activity	GO:0006355//regulation of transcription, DNA-dependent;GO:0006352//transcription initiation, DNA-dependent;GO:0031572//G2/M transition DNA damage checkpoint	CDK8 kinase-activating protein cyclin C [Glossina morsitans morsitans]	-	Cyclin-C
unigene731	396	0	3	177	-	-	-	-	-	-
unigene732	381	0	3	162	-	-	-	-	02A22_HaBAC_fin, Helicoverpa armigera BAC, pupae DNA	-
unigene733	493	0	3	285	-	-	-	-	-	-
unigene734	495	0	3	444	-	-	-	-	-	-
unigene735	503	0	3	288	-	-	-	-	-	-
unigene736	832	0	3	312	-	GO:0003824//catalytic activity	-	AGAP004358-PA [Anopheles gambiae str. PEST]	-	Alkyldihydroxyacetonephosphate synthase
unigene737	404	0	3	171	-	-	-	-	-	-
unigene738	511	0	3	135	-	-	-	-	-	-
unigene739	294	0	3	138	-	-	-	-	-	-
unigene740	628	0	3	414	-	-	-	hypothetical protein [Aedes aegypti]	-	-
unigene741	639	0	3	603	-	-	-	munc13-4 [Culex quinquefasciatus]	-	-
unigene742	664	0	3	234	-	-	-	-	Helicoverpa armigera diapause hormone and pheromone biosynthesis activating peptide (DH-PBAN) gene, complete cds	-
unigene743	347	0	3	345	-	GO:0005488//binding	-	antolefinin [Culex quinquefasciatus]	-	Protein lin-37 homolog
unigene744	229	0	3	144	-	-	-	-	-	-
unigene745	326	0	3	207	-	-	-	-	-	-
unigene746	842	0	3	423	-	-	-	fatty-acyl CoA reductase 4 [Ostrinia nubilalis]	94B11_HaBAC_fin, Helicoverpa armigera BAC, pupae DNA	Putative fatty acyl-CoA reductase CG5065
unigene747	188	0	3	186	-	-	-	hypothetical protein TcasGA2_TC011009 [Tribolium castaneum]	-	Zinc finger protein 62 homolog
unigene748	454	0	3	429	-	-	-	-	-	-
unigene749	555	0	3	534	-	GO:0004091//carboxylesterase activity	-	PREDICTED: similar to tubulin-specific chaperone e [Tribolium castaneum]	-	Tubulin-specific chaperone cofactor E-like protein
unigene750	565	0	3	243	-	-	-	-	23L11_HaBAC_fin, Helicoverpa armigera BAC, pupae DNA	-
unigene751	521	0	3	411	-	-	-	carboxyl/choline esterase CCE001e [Helicoverpa armigera]	Helicoverpa armigera clone Hax19 carboxyl/choline esterase CCE001e mRNA, complete cds	Esterase SG1 (Fragment)
unigene752	182	0	3	180	-	-	-	-	-	-
unigene753	443	0	3	411	-	-	-	-	-	-
unigene754	600	0	3	159	-	-	-	-	-	-
unigene755	124	0	3	63	-	-	-	-	-	-
unigene756	385	0	3	174	-	-	-	-	-	-
unigene757	453	0	3	135	-	-	-	-	41P10_HaBAC_fin, Helicoverpa armigera BAC, pupae DNA	-
unigene758	289	0	3	174	-	-	-	-	-	-
unigene759	473	0	3	471	-	GO:0043169//cation binding;GO:0047555//3',5'-cyclic-GMP phosphodiesterase activity	GO:0033057;GO:0009987//cellular process;GO:0044238//primary metabolic process	PREDICTED: similar to Phosphodiesterase 1c CG14940-PA [Apis mellifera]	Drosophila yakuba GE12665 (Dyak\GE12665), mRNA	Calcium/calmodulin-dependent 3',5'-cyclic nucleotide phosphodiesterase 1C
unigene760	708	0	3	177	-	-	-	-	41P10_HaBAC_fin, Helicoverpa armigera BAC, pupae DNA	-
unigene761	104	0	3	102	-	-	-	-	-	-
unigene762	488	0	3	249	-	-	-	secreted protein [Ixodes scapularis]	Helicoverpa assulta 18S ribosomal RNA gene, complete sequence	-
unigene763	582	0	3	213	-	-	-	-	-	-
unigene764	166	0	3	165	-	-	-	-	-	Glutaminyl-tRNA synthetase
unigene765	202	0	3	147	-	-	-	-	-	-
unigene766	299	0	3	297	-	-	-	-	-	-
unigene767	139	0	3	114	-	-	-	-	-	-
unigene768	393	0	3	390	-	-	-	-	-	-
unigene769	417	0	3	381	-	-	-	-	-	-
unigene770	381	0	3	324	-	-	-	-	92N13_HaBAC_fin, Helicoverpa armigera BAC, pupae DNA	-
unigene771	500	0	3	492	GO:0043231//intracellular membrane-bounded organelle;GO:0043232	GO:0003724//RNA helicase activity;GO:0046914//transition metal ion binding;GO:0032559;GO:0042623//ATPase activity, coupled	GO:0016246//RNA interference;GO:0044087;GO:0019094//pole plasm mRNA localization;GO:0000070//mitotic sister chromatid segregation;GO:0048232//male gamete generation;GO:0009950//dorsal/ventral axis specification;GO:0007293//germarium-derived egg chamber formation	ATP-dependent RNA helicase [Aedes aegypti]	-	Probable ATP-dependent RNA helicase spindle-E
unigene772	580	0	3	579	-	-	-	hypothetical protein TcasGA2_TC013098 [Tribolium castaneum]	-	Zinc finger protein 214
unigene773	440	0	3	207	-	-	-	-	-	-
unigene774	413	0	3	411	-	-	-	hypothetical protein AaeL_AAEL000107 [Aedes aegypti]	-	Zinc finger protein 37 homolog
unigene775	532	0	3	210	-	-	-	-	-	-
unigene776	518	0	3	291	-	-	-	-	23L11_HaBAC_fin, Helicoverpa armigera BAC, pupae DNA	-
unigene777	117	0	3	117	-	-	-	-	-	-
unigene778	362	0	3	156	-	-	-	-	-	-
unigene779	453	0	3	117	-	-	-	-	-	-
unigene780	610	0	3	447	-	-	-	-	26P10_HaBAC_fin, Helicoverpa armigera BAC, pupae DNA	-
unigene781	101	0	3	99	-	-	-	-	-	Peroxisomal 2,4-dienoyl-CoA reductase
unigene782	513	0	3	216	-	-	-	-	-	-
unigene783	467	0	3	342	-	-	-	-	-	-
unigene784	610	0	3	606	-	-	-	hypothetical protein [Monosiga brevicollis MX1]	-	Probable NAD(P)H-dependent D-xylose reductase xyl1
unigene785	481	0	3	453	GO:0044464//cell part	GO:0046914//transition metal ion binding	GO:0046578//regulation of Ras protein signal transduction;GO:0046669//regulation of compound eye retinal cell programmed cell death;GO:0030537//larval behavior;GO:0009060//aerobic respiration	GA23784 [Drosophila pseudoobscura pseudoobscura]	Drosophila mojavensis GI13870 (Dmoj\GI13870), mRNA	Zinc finger protein 554
unigene786	603	0	3	396	-	GO:0060089;GO:0046872//metal ion binding;GO:0004629//phospholipase C activity	GO:0046474//glycerophospholipid biosynthetic process;GO:0008344//adult locomotory behavior;GO:0046339//diacylglycerol metabolic process;GO:0007165//signal transduction	phospholipase C beta 1 [Bombyx mori]	12E11_HaBAC_fin, Helicoverpa armigera BAC, pupae DNA	1-phosphatidylinositol-4,5-bisphosphate phosphodiesterase classes I and II
unigene787	383	0	3	276	-	-	-	-	-	-
unigene788	503	0	3	501	-	-	-	-	-	-
unigene789	309	0	3	126	-	-	-	-	-	-
unigene790	149	0	3	132	-	-	-	-	-	-
unigene791	236	0	3	189	-	-	-	-	Ophriocystis elektroscirrha small subunit ribosomal RNA gene, complete sequence	-
unigene792	513	0	3	237	-	-	-	-	-	-
unigene793	479	0	3	300	-	-	-	tkr [Culex quinquefasciatus]	-	-
unigene794	853	0	3	852	-	-	-	venom acid phosphatase [Pteromalus puparum]	-	Venom acid phosphatase Acph-1
unigene795	174	0	3	174	GO:0044464//cell part	GO:0005488//binding;GO:0004930//G-protein coupled receptor activity	GO:0007606//sensory perception of chemical stimulus	odorant receptor 3 [Ctenopseustis obliquana]	Planotortrix excessana odorant receptor 3 (OR3) mRNA, complete cds	-
unigene796	543	0	3	288	GO:0043231//intracellular membrane-bounded organelle;GO:0043232	GO:0003729//mRNA binding	GO:0017148//negative regulation of translation;GO:0031124//mRNA 3'-end processing;GO:0002118//aggressive behavior;GO:0007096//regulation of exit from mitosis;GO:0007281//germ cell development;GO:0000380//alternative nuclear mRNA splicing, via spliceosome;GO:0007293//germarium-derived egg chamber formation	RNA-binding protein CUGBP1/BrUNO [Glossina morsitans morsitans]	Drosophila erecta GG23776 (Dere\GG23776), mRNA	CUGBP Elav-like family member 3
unigene797	651	0	3	186	-	-	-	reverse transcriptase [Ostrinia nubilalis]	80K05_HaBAC_fin, Helicoverpa armigera BAC, pupae DNA	-
unigene798	173	0	3	171	-	-	-	Puromycin-sensitive aminopeptidase, putative [Perkinsus marinus ATCC 50983]	-	Aminopeptidase 1
unigene799	405	0	3	405	-	-	-	PREDICTED: RING finger protein 115-like [Callithrix jacchus]	-	E3 ubiquitin-protein ligase CIP8
unigene800	500	0	3	426	-	-	-	-	-	-
unigene801	657	0	3	255	-	-	-	-	23L11_HaBAC_fin, Helicoverpa armigera BAC, pupae DNA	-
unigene802	489	0	3	303	-	GO:0005488//binding	GO:0051234//establishment of localization	pheromone binding protein (PBP-Harm) [Helicoverpa armigera]	Helicoverpa armigera mRNA for pheromone binding protein (pbp-Harm gene)	Pheromone-binding protein
unigene803	353	0	3	153	-	-	-	-	Helicoverpa zea retrotransposon HzRTE-1-2, complete sequence; disrupted putative cytochrome P450 (CYP321A2) gene, complete sequence; and insertion sequence HzIS1-3, complete sequence	-
unigene804	372	0	3	369	-	-	-	1,3-beta-glucan synthase component-containing protein, putative [Toxoplasma gondii VEG]	-	Callose synthase 2
unigene805	405	0	3	180	-	-	-	-	-	-
unigene806	187	0	3	186	-	-	-	-	-	-
unigene807	291	0	3	288	GO:0031224//intrinsic to membrane;GO:0042995//cell projection	GO:0004091//carboxylesterase activity;GO:0008092//cytoskeletal protein binding;GO:0005261//cation channel activity	GO:0006816//calcium ion transport;GO:0009612//response to mechanical stimulus;GO:0050954//sensory perception of mechanical stimulus;GO:0050906//detection of stimulus involved in sensory perception	no mechanoreceptor potential C isoform L [Drosophila melanogaster]	-	Death-associated protein kinase 1
unigene808	443	0	3	108	-	-	-	-	43E14_HaBAC_fin, Helicoverpa armigera BAC, pupae DNA	-
unigene809	369	0	3	180	-	-	-	-	-	-
unigene810	178	0	3	177	-	-	-	-	-	S-adenosylmethionine decarboxylase proenzyme
unigene811	525	0	3	207	-	-	-	predicted protein [Naegleria gruberi]	-	Glutathione S-transferase 1
unigene812	578	0	3	213	-	-	-	-	-	-
unigene813	110	0	3	108	-	-	-	-	-	-
unigene814	483	0	3	480	GO:0031981//nuclear lumen	-	-	rRNA processing protein Ebp2 [Bombyx mori]	Bombyx mori rRNA processing protein Ebp2 (LOC692935), mRNA	Probable rRNA-processing protein EBP2 homolog
unigene815	435	0	3	258	-	-	-	-	-	-
unigene816	496	0	3	129	-	-	-	-	-	-
unigene817	269	0	3	267	-	-	-	hypothetical protein TcasGA2_TC001311 [Tribolium castaneum]	-	-
unigene818	500	0	3	387	GO:0043231//intracellular membrane-bounded organelle;GO:0015934//large ribosomal subunit	GO:0016835//carbon-oxygen lyase activity;GO:0005198//structural molecule activity	GO:0006259//DNA metabolic process;GO:0022613//ribonucleoprotein complex biogenesis;GO:0006412//translation	ribosomal protein P0 [Manduca sexta]	Spodoptera frugiperda 60S acidic ribosomal protein P0 mRNA, complete cds	60S acidic ribosomal protein P0
unigene819	378	0	3	237	-	-	-	-	31C13_HaBAC_fin, Helicoverpa armigera BAC, pupae DNA	-
unigene820	230	0	3	216	-	-	-	-	-	-
unigene821	329	0	3	327	-	-	-	-	-	-
unigene822	499	0	3	198	-	-	-	-	64G08_HaBAC_fin, Helicoverpa armigera BAC, pupae DNA	-
unigene823	447	0	3	144	-	-	-	-	Bombyx mori genomic DNA, chromosome 4, BAC clone:023I19, complete sequence	-
unigene824	475	0	3	345	-	-	-	-	-	-
unigene825	466	0	3	309	-	-	-	-	-	-
unigene826	495	0	3	276	-	GO:0016620//oxidoreductase activity, acting on the aldehyde or oxo group of donors, NAD or NADP as acceptor	GO:0044237//cellular metabolic process	hypothetical protein EAG_03557 [Camponotus floridanus]	Hemileuca sp. L6 isolate L6 28S ribosomal RNA gene, partial sequence	-
unigene827	830	0	3	447	GO:0044444//cytoplasmic part;GO:0015630//microtubule cytoskeleton	GO:0004175//endopeptidase activity	GO:0051234//establishment of localization;GO:0019538//protein metabolic process	cathepsin L precursor [Tribolium castaneum]	-	Digestive cysteine proteinase 2
unigene828	423	0	3	183	-	-	-	conserved hypothetical protein [Pediculus humanus corporis]	Helicoverpa assulta 18S ribosomal RNA gene, complete sequence	-
unigene829	415	0	3	411	GO:0031224//intrinsic to membrane	GO:0015301//anion:anion antiporter activity	GO:0006811//ion transport	hypothetical protein TcasGA2_TC003062 [Tribolium castaneum]	PREDICTED: Tribolium castaneum similar to AGAP006115-PB (LOC657088), mRNA	Anion exchange protein 3
unigene830	417	0	3	246	-	-	-	-	-	-
unigene831	492	0	3	342	-	-	-	PREDICTED: similar to GA16901-PA [Tribolium castaneum]	-	-
unigene832	904	0	3	192	-	-	-	-	11C15_HaBAC_fin, Helicoverpa armigera BAC, pupae DNA	-
unigene833	94	0	3	90	-	-	-	-	-	-
unigene834	408	0	3	300	-	-	-	-	-	-
unigene835	463	0	3	189	GO:0044444//cytoplasmic part;GO:0019861//flagellum	GO:0000166//nucleotide binding;GO:0008943//glyceraldehyde-3-phosphate dehydrogenase activity	GO:0048870//cell motility;GO:0007281//germ cell development;GO:0006110//regulation of glycolysis	PREDICTED: glyceraldehyde-3-phosphate dehydrogenase, testis-specific [Callithrix jacchus]	Monosiga brevicollis MX1 predicted protein MONBRDRAFT_38052 (GAPDH) mRNA, complete cds	Glyceraldehyde-3-phosphate dehydrogenase, cytosolic (Fragment)
unigene836	528	0	3	192	-	-	-	-	31C13_HaBAC_fin, Helicoverpa armigera BAC, pupae DNA	-
unigene837	469	0	3	141	-	-	-	-	Helicoverpa armigera clone HaFLS00477 inactive lipase mRNA, complete cds	-
unigene838	471	0	3	201	-	-	-	AGAP003555-PA [Anopheles gambiae str. PEST]	-	-
unigene839	390	0	3	387	-	-	-	hypothetical protein TcasGA2_TC005336 [Tribolium castaneum]	-	Reversion-inducing cysteine-rich protein with Kazal motifs
unigene840	112	0	3	111	-	-	-	-	-	-
unigene841	160	0	3	159	-	-	-	-	-	-
unigene842	418	0	3	408	-	-	-	PREDICTED: similar to UNC93A protein, putative [Nasonia vitripennis]	-	UNC93-like protein
unigene843	146	0	3	144	-	GO:0016758//transferase activity, transferring hexosyl groups	-	chitin synthase B [Spodoptera exigua]	Spodoptera exigua chitin synthase B (CHSB) gene, complete cds	-
unigene844	460	0	3	423	-	-	-	hypothetical protein TcasGA2_TC003136 [Tribolium castaneum]	-	-
unigene845	558	0	3	357	-	-	-	-	-	-
unigene846	356	0	3	252	-	-	-	-	-	Coatomer subunit zeta-2
unigene847	753	0	3	204	-	-	-	-	-	-
unigene848	424	0	3	207	-	-	-	-	-	-
unigene849	145	0	3	120	-	-	-	-	-	-
unigene850	430	0	3	111	-	-	-	-	-	-
unigene851	414	0	3	411	-	-	-	adenylate cyclase [Aedes aegypti]	-	-
unigene852	530	0	3	483	GO:0032991//macromolecular complex;GO:0044424//intracellular part	GO:0030371//translation repressor activity;GO:0016491//oxidoreductase activity;GO:0003727//single-stranded RNA binding;GO:0003729//mRNA binding	GO:0007166//cell surface receptor linked signaling pathway;GO:0017148//negative regulation of translation;GO:0007017//microtubule-based process;GO:0003006//developmental process involved in reproduction;GO:0000377;GO:0007476//imaginal disc-derived wing morphogenesis	hephaestus [Biston betularia]	Biston betularia hephaestus gene, partial cds	Polypyrimidine tract-binding protein 2
unigene853	558	0	3	330	-	-	-	-	-	-
unigene854	468	0	3	468	-	GO:0005488//binding	-	zinc finger protein-containing protein p48znf, putative [Toxoplasma gondii GT1]	-	Zinc finger CCCH domain-containing protein 11
unigene855	926	0	3	348	-	-	-	-	80K05_HaBAC_fin, Helicoverpa armigera BAC, pupae DNA	-
unigene856	412	0	3	411	-	-	-	RecName: Full=Inducible metalloproteinase inhibitor protein; Contains: RecName: Full=IMPI alpha; Flags: Precursor	-	Inducible metalloproteinase inhibitor protein
unigene857	207	0	3	138	-	-	-	-	-	-
unigene858	770	0	3	219	-	-	-	-	-	-
unigene859	414	0	3	411	-	-	-	PREDICTED: similar to putative gag-pol protein [Acyrthosiphon pisum]	-	-
unigene860	94	0	3	63	-	-	-	-	31C13_HaBAC_fin, Helicoverpa armigera BAC, pupae DNA	-
unigene861	88	0	3	84	-	-	-	-	-	-
unigene862	417	0	3	417	-	-	-	-	-	-
unigene863	350	0	3	183	-	-	-	-	-	-
unigene864	579	0	3	210	-	-	-	-	-	-
unigene865	327	0	3	324	-	GO:0005083//small GTPase regulator activity;GO:0008047//enzyme activator activity	GO:0007613//memory;GO:0035264//multicellular organism growth;GO:0010259//multicellular organismal aging;GO:0007626//locomotory behavior;GO:0019935//cyclic-nucleotide-mediated signaling;GO:0051056//regulation of small GTPase mediated signal transduction;GO:0008306//associative learning;GO:0042065;GO:0006950//response to stress	PREDICTED: similar to neurofibromin [Nasonia vitripennis]	-	Neurofibromin
unigene866	471	0	3	423	-	GO:0016798//hydrolase activity, acting on glycosyl bonds;GO:0043167//ion binding	GO:0044238//primary metabolic process	glucosidase [Bombyx mori]	33M07_HaBAC_fin, Helicoverpa armigera BAC, pupae DNA	Lactase-like protein
unigene867	497	0	3	177	-	-	-	-	-	-
unigene868	606	0	3	168	-	-	-	-	-	-
unigene869	83	0	3	81	-	-	-	-	-	-
unigene870	422	0	3	114	-	-	-	-	41P10_HaBAC_fin, Helicoverpa armigera BAC, pupae DNA	-
unigene871	784	0	3	147	-	-	-	-	33M07_HaBAC_fin, Helicoverpa armigera BAC, pupae DNA	-
unigene872	462	0	3	459	-	-	GO:0051234//establishment of localization	oxysterol binding protein [Aedes aegypti]	-	Oxysterol-binding protein-related protein 8
unigene873	344	0	3	207	-	-	-	-	-	-
unigene874	153	0	3	153	-	-	-	-	-	-
unigene875	173	0	3	144	-	-	-	conserved hypothetical protein [Perkinsus marinus ATCC 50983]	Acanthamoeba sp. KA/E2 18S ribosomal RNA gene, complete sequence	-
unigene876	354	0	3	351	-	-	-	GK16988 [Drosophila willistoni]	-	-
unigene877	522	0	3	339	-	-	-	-	-	-
unigene878	274	0	3	270	-	-	-	-	-	-
unigene879	1098	0	3	309	-	-	-	-	-	-
unigene880	517	0	3	150	-	-	-	-	-	-
unigene881	322	0	3	249	-	-	-	-	-	-
unigene882	514	0	3	495	-	-	-	-	-	-
unigene883	488	0	3	153	-	-	-	-	-	-
unigene884	324	0	3	222	-	GO:0008905	GO:0008152//metabolic process	mannose-1-phosphate guanyltransferase [Culex quinquefasciatus]	-	Mannose-1-phosphate guanyltransferase alpha-A
unigene885	575	0	3	162	-	-	-	-	-	-
unigene886	308	0	3	306	-	-	-	-	-	-
unigene887	689	0	3	687	GO:0044451//nucleoplasm part	GO:0003676//nucleic acid binding;GO:0046914//transition metal ion binding;GO:0034062//RNA polymerase activity;GO:0001882//nucleoside binding	GO:0006952//defense response;GO:0032481//positive regulation of type I interferon production;GO:0006353//transcription termination, DNA-dependent;GO:0006354//transcription elongation, DNA-dependent	AGAP004703-PA [Anopheles gambiae str. PEST]	Drosophila virilis GJ15583 (Dvir\GJ15583), mRNA	DNA-directed RNA polymerase III subunit RPC1
unigene888	468	0	3	189	-	-	-	-	-	-
unigene889	529	0	3	351	-	-	-	conserved hypothetical protein [Pediculus humanus corporis]	-	-
unigene890	807	0	3	585	-	-	-	-	-	-
unigene891	131	0	3	129	-	-	-	predicted protein [Nematostella vectensis]	Acanthamoeba castellanii 18S ribosomal RNA gene, partial sequence; internal transcribed spacer 1, 5.8S ribosomal RNA gene, and internal transcribed spacer 2, complete sequence; and 28S ribosomal RNA gene, partial sequence	Regulator of rDNA transcription protein 15
unigene892	185	0	3	111	-	-	-	-	Mamestra configurata serpin-1 gene, complete cds, alternatively spliced	-
unigene893	467	0	3	465	-	GO:0016798//hydrolase activity, acting on glycosyl bonds	-	alpha-mannosidase II [Spodoptera frugiperda]	Spodoptera frugiperda alpha-mannosidase II mRNA, complete cds	-
unigene894	168	0	3	168	-	-	-	-	-	-
unigene895	173	0	3	171	-	-	-	-	-	-
unigene896	829	0	3	177	-	-	-	-	-	-
unigene897	193	0	3	192	-	GO:0004866//endopeptidase inhibitor activity	GO:0051346//negative regulation of hydrolase activity	PREDICTED: similar to CG5639 CG5639-PA [Tribolium castaneum]	-	-
unigene898	374	0	3	342	-	-	-	-	-	-
unigene899	625	0	3	186	-	-	-	-	-	-
unigene900	491	0	3	318	GO:0044452	GO:0003676//nucleic acid binding;GO:0046914//transition metal ion binding;GO:0034062//RNA polymerase activity	GO:0006352//transcription initiation, DNA-dependent;GO:0006353//transcription termination, DNA-dependent;GO:0006354//transcription elongation, DNA-dependent	PREDICTED: similar to DNA-directed RNA polymerase I largest subunit [Nasonia vitripennis]	PREDICTED: Danio rerio polymerase (RNA) I polypeptide A (polr1a), mRNA	DNA-directed RNA polymerase I subunit RPA1
unigene901	450	0	3	285	-	-	-	-	-	-
unigene902	1189	0	3	363	GO:0016020//membrane	-	-	tetraspanin E [Bombyx mori]	Bombyx mori tetraspanin E (LOC692847), mRNA	CD151 antigen
unigene903	501	0	3	408	-	-	-	-	-	-
unigene904	487	0	3	243	-	-	-	DUF233 protein [Heliothis virescens]	-	-
unigene905	385	0	3	330	-	-	-	PREDICTED: similar to CG10275-PA [Apis mellifera]	-	Agrin
unigene906	513	0	3	219	-	-	-	-	-	-
unigene907	557	0	3	258	-	-	-	-	-	-
unigene908	157	0	3	156	-	-	-	-	-	-
unigene909	534	0	3	165	-	-	-	-	12E11_HaBAC_fin, Helicoverpa armigera BAC, pupae DNA	-
unigene910	483	0	3	99	-	-	-	-	-	-
unigene911	541	0	3	273	-	-	-	-	-	-
unigene912	1071	0	3	618	GO:0005740//mitochondrial envelope	GO:0046872//metal ion binding;GO:0015081//sodium ion transmembrane transporter activity	GO:0001666//response to hypoxia;GO:0006816//calcium ion transport	paramyosin, putative [Aedes aegypti]	Helicoverpa armigera general odorant binding protein 1 (G1) mRNA, partial cds	LETM1 and EF-hand domain-containing protein anon-60Da, mitochondrial
unigene913	922	0	3	264	-	-	-	-	02A22_HaBAC_fin, Helicoverpa armigera BAC, pupae DNA	-
unigene914	713	0	3	222	-	-	-	-	-	-
unigene915	106	0	3	105	-	-	-	-	-	-
unigene916	82	0	3	81	-	-	-	-	-	-
unigene917	528	0	3	228	-	-	-	-	92N13_HaBAC_fin, Helicoverpa armigera BAC, pupae DNA	-
unigene918	427	0	3	288	-	-	-	-	-	-
unigene919	346	0	3	345	GO:0044444//cytoplasmic part	GO:0016301//kinase activity;GO:0000166//nucleotide binding	GO:0006771	GI22835 [Drosophila mojavensis]	-	Putative riboflavin kinase
unigene920	272	0	3	270	-	-	-	-	92N13_HaBAC_fin, Helicoverpa armigera BAC, pupae DNA	-
unigene921	442	0	3	273	-	-	-	-	-	-
unigene922	406	0	3	405	-	-	-	-	-	-
unigene923	523	0	3	234	-	-	-	-	-	-
unigene924	400	0	3	399	-	-	-	-	-	-
unigene925	295	0	3	120	-	-	-	-	-	-
unigene926	447	0	3	255	-	-	-	-	92N13_HaBAC_fin, Helicoverpa armigera BAC, pupae DNA	-
unigene927	551	0	3	216	-	-	-	-	41P10_HaBAC_fin, Helicoverpa armigera BAC, pupae DNA	-
unigene928	87	0	3	84	-	-	-	-	-	-
unigene929	445	0	3	234	-	-	-	-	92N13_HaBAC_fin, Helicoverpa armigera BAC, pupae DNA	-
unigene930	276	0	3	276	-	-	-	-	-	-
unigene931	134	0	3	114	-	-	-	-	-	-
unigene932	185	0	3	141	-	-	-	-	-	-
unigene933	503	0	3	375	GO:0044459//plasma membrane part;GO:0031224//intrinsic to membrane	GO:0005234//extracellular-glutamate-gated ion channel activity	GO:0006810//transport	glutamate-gated chloride channel [Plutella xylostella]	Plutella xylostella glutamate-gated chloride channel mRNA, complete cds	Glutamate-gated chloride channel
unigene934	561	0	3	132	-	-	-	-	43E14_HaBAC_fin, Helicoverpa armigera BAC, pupae DNA	-
unigene935	384	0	3	162	GO:0019866//organelle inner membrane;GO:0043231//intracellular membrane-bounded organelle;GO:0031224//intrinsic to membrane	GO:0005506//iron ion binding;GO:0015002//heme-copper terminal oxidase activity	GO:0051234//establishment of localization;GO:0045333//cellular respiration	cytochrome oxidase subunit I [Blattella germanica]	Blattella germanica mitochondrion, complete genome	Cytochrome c oxidase subunit 1 (Fragment)
unigene936	438	0	3	237	-	-	-	-	33M07_HaBAC_fin, Helicoverpa armigera BAC, pupae DNA	-
unigene937	307	0	3	183	-	-	-	DUF233 protein [Heliothis virescens]	-	-
unigene938	478	0	3	246	-	-	-	-	-	-
unigene939	367	0	3	366	-	-	-	PREDICTED: similar to WD repeat domain 67 [Tribolium castaneum]	-	-
unigene940	180	0	3	177	-	-	-	-	-	Structural maintenance of chromosomes protein 2-1
unigene941	536	0	3	165	-	-	-	-	-	-
unigene942	522	0	3	195	-	-	-	-	Bombyx mori genomic DNA, chromosome 14, BAC clone:514H01, complete sequence	-
unigene943	631	0	3	297	-	-	-	-	33M07_HaBAC_fin, Helicoverpa armigera BAC, pupae DNA	-
unigene944	512	0	3	210	-	-	-	-	-	-
unigene945	509	0	3	507	-	-	-	Dedicator of cytokinesis protein 9 [Camponotus floridanus]	-	Dedicator of cytokinesis protein 9
unigene946	525	0	3	189	-	-	-	-	94B11_HaBAC_fin, Helicoverpa armigera BAC, pupae DNA	-
unigene947	508	0	3	147	-	-	-	-	-	-
unigene948	385	0	3	342	-	-	-	CG42534 [Drosophila melanogaster]	Bombyx mori voucher BT0131 18S ribosomal RNA gene, partial sequence	-
unigene949	154	0	3	153	-	-	-	-	-	2-isopropylmalate synthase A
unigene950	482	0	3	264	GO:0031224//intrinsic to membrane	GO:0004888//transmembrane receptor activity	GO:0007166//cell surface receptor linked signaling pathway;GO:0010259//multicellular organismal aging	PREDICTED: similar to methuselah-like (AGAP009453-PA) [Tribolium castaneum]	Drosophila pseudoobscura pseudoobscura GA18231 (Dpse\GA18231), mRNA	Probable G-protein coupled receptor Mth-like 1
unigene951	1196	0	3	381	-	-	-	PREDICTED: similar to vitellogenin, putative [Nasonia vitripennis]	-	-
unigene952	107	0	3	105	-	-	-	-	-	-
unigene953	318	0	3	249	-	-	-	-	43E14_HaBAC_fin, Helicoverpa armigera BAC, pupae DNA	-
unigene954	545	0	3	438	-	-	-	-	-	-
unigene955	441	0	3	246	-	-	-	-	-	60S ribosomal protein L18a
unigene956	307	0	3	303	-	GO:0016491//oxidoreductase activity;GO:0005506//iron ion binding	GO:0008152//metabolic process	cytochrome P450 [Helicoverpa armigera]	Helicoverpa armigera gossypol-induced cytochrome P450 mRNA, complete cds	Cytochrome P450 6j1
unigene957	491	0	3	459	-	-	-	odorant binding protein [Heliothis virescens]	Helicoverpa armigera OBP8 mRNA, complete cds	-
unigene958	193	0	3	174	-	-	-	-	-	-
unigene959	1127	0	3	678	GO:0043234//protein complex;GO:0044444//cytoplasmic part	GO:0008135//translation factor activity, nucleic acid binding	GO:0006909//phagocytosis;GO:0006412//translation	eukaryotic translation initiation factor 3 subunit E [Bombyx mori]	Bombyx mori eukaryotic translation initiation factor 3 subunit 6 (LOC692936), mRNA	Eukaryotic translation initiation factor 3 subunit E
unigene960	444	0	3	441	GO:0031224//intrinsic to membrane	GO:0042625//ATPase activity, coupled to transmembrane movement of ions;GO:0046872//metal ion binding;GO:0005548//phospholipid transporter activity;GO:0032559	GO:0009206;GO:0006869//lipid transport	unnamed protein product [Tetraodon nigroviridis]	Branchiostoma floridae hypothetical protein, mRNA	Probable phospholipid-transporting ATPase 11C
unigene961	468	0	3	465	-	-	-	-	-	-
unigene962	567	0	3	357	-	GO:0016879//ligase activity, forming carbon-nitrogen bonds;GO:0032559	GO:0006464//protein modification process	Ubiquitin-conjugating enzyme E2-24 kDa [Camponotus floridanus]	Drosophila pseudoobscura pseudoobscura GA19810 (Dpse\GA19810), mRNA	Ubiquitin-conjugating enzyme E2-24 kDa
unigene963	242	0	3	156	-	-	-	-	-	-
unigene964	457	0	3	150	-	-	-	-	-	-
unigene965	859	0	3	210	-	-	-	-	Helicoverpa armigera clone KGHa024E09 carboxyl/choline esterase CCE014a mRNA, complete cds	-
unigene966	170	0	3	168	-	-	-	-	-	-
unigene967	460	0	3	129	-	-	-	-	-	-
unigene968	614	0	3	612	-	GO:0005262//calcium channel activity	GO:0032412//regulation of ion transmembrane transporter activity	PREDICTED: similar to voltage-gated calcium channel beta subunit [Nasonia vitripennis]	PREDICTED: Nasonia vitripennis similar to voltage-gated calcium channel beta subunit (LOC100117527), mRNA	Voltage-dependent L-type calcium channel subunit beta-2
unigene969	137	0	3	135	-	-	-	-	-	-
unigene970	417	0	3	141	-	-	-	-	-	-
unigene971	552	0	3	171	-	-	-	-	-	-
unigene972	448	0	3	135	-	-	-	-	-	-
unigene973	481	0	3	225	-	-	-	-	31C13_HaBAC_fin, Helicoverpa armigera BAC, pupae DNA	-
unigene974	167	0	3	123	-	-	-	-	-	-
unigene975	417	0	3	414	-	-	-	-	-	-
unigene976	182	0	3	180	-	-	-	-	-	-
unigene977	476	0	3	471	-	-	-	PREDICTED: similar to ubiquitin specific protease [Tribolium castaneum]	-	Ubiquitin carboxyl-terminal hydrolase 1
unigene978	506	0	3	153	-	-	-	-	41P10_HaBAC_fin, Helicoverpa armigera BAC, pupae DNA	-
unigene979	462	0	3	258	-	-	-	-	-	-
unigene980	463	0	3	111	-	-	-	-	Bombyx mori voucher BT0131 18S ribosomal RNA gene, partial sequence	-
unigene981	137	0	3	135	-	-	-	-	-	-
unigene982	164	0	3	162	GO:0005681//spliceosomal complex	-	GO:0000377	PREDICTED: aquarius [Oryctolagus cuniculus]	Pediculus humanus corporis conserved hypothetical protein, mRNA	Intron-binding protein aquarius
unigene983	501	0	3	150	-	-	-	-	-	-
unigene984	544	0	3	543	-	GO:0003824//catalytic activity	-	structural maintenance of chromosomes protein [Entamoeba dispar SAW760]	-	Structural maintenance of chromosomes protein 3
unigene985	690	0	3	249	-	-	-	TPA: putative cuticle protein [Bombyx mori]	Bombyx mori nuclear Y/CCAAT-box binding factor C subunit NF/YC (LOC100101155), mRNA	-
unigene986	193	0	3	192	-	-	-	-	-	-
unigene987	486	0	3	486	-	-	-	-	-	Tetratricopeptide repeat protein 27 homolog
unigene988	185	0	3	132	-	-	-	-	-	-
unigene989	508	0	3	507	-	-	-	GL12487 [Drosophila persimilis]	-	-
unigene990	199	0	3	195	GO:0016021//integral to membrane;GO:0030054//cell junction	GO:0005515//protein binding;GO:0016616//oxidoreductase activity, acting on the CH-OH group of donors, NAD or NADP as acceptor;GO:0046872//metal ion binding;GO:0004888//transmembrane receptor activity	GO:0048812//neuron projection morphogenesis;GO:0016055//Wnt receptor signaling pathway;GO:0007365//periodic partitioning;GO:0001752//compound eye photoreceptor fate commitment;GO:0016337//cell-cell adhesion;GO:0010769//regulation of cell morphogenesis involved in differentiation;GO:0035151//regulation of tube size, open tracheal system;GO:0001736//establishment of planar polarity;GO:0044087;GO:00…	GM21230 [Drosophila sechellia]	-	Protocadherin-like wing polarity protein stan
unigene991	515	0	3	372	GO:0030529//ribonucleoprotein complex	GO:0005198//structural molecule activity	GO:0009887//organ morphogenesis;GO:0007166//cell surface receptor linked signaling pathway;GO:0010467//gene expression	RecName: Full=60S ribosomal protein L13a	Spodoptera frugiperda ribosomal protein L13A mRNA, complete cds	60S ribosomal protein L13a
unigene992	432	0	3	291	-	-	-	-	-	-
unigene993	285	0	3	282	-	-	-	-	-	-
unigene994	776	0	3	366	-	GO:0017111//nucleoside-triphosphatase activity;GO:0005488//binding	-	conserved hypothetical protein [Trichoplax adhaerens]	Bombyx mori transitional endoplasmic reticulum ATPase TER94 mRNA, complete cds	Cell division control protein 48 homolog E
unigene995	747	0	3	390	GO:0032991//macromolecular complex;GO:0015630//microtubule cytoskeleton	GO:0017111//nucleoside-triphosphatase activity;GO:0032561//guanyl ribonucleotide binding	GO:0043623//cellular protein complex assembly;GO:0009207;GO:0007017//microtubule-based process	alpha-tubulin [Bombyx mori]	Bombyx mori alpha-tubulin (Tua2), mRNA	Tubulin alpha chain, testis-specific
unigene996	135	0	3	135	-	-	-	-	-	-
unigene997	479	0	3	282	-	-	-	-	-	-
unigene998	297	0	3	294	-	-	-	-	-	Amino acid permease 1
unigene999	361	0	3	156	-	-	-	-	-	-
unigene1000	330	0	3	126	-	-	-	-	-	-
unigene1001	410	0	3	261	-	-	-	Reversion-inducing cysteine-rich protein with Kazal motifs [Harpegnathos saltator]	-	Reversion-inducing cysteine-rich protein with Kazal motifs
unigene1002	296	0	3	228	-	-	-	-	-	-
unigene1003	282	0	3	282	-	-	-	-	-	-
unigene1004	267	0	3	264	-	GO:0005488//binding	-	predicted protein [Nematostella vectensis]	-	Zinc finger protein 354A
unigene1005	788	0	3	480	-	-	-	PREDICTED: similar to Androgen-induced 1 isoform 2 [Gallus gallus]	-	Uncharacterized protein C6orf105
unigene1006	246	0	3	237	-	-	-	-	-	Beta-adaptin-like protein A
unigene1007	680	0	3	135	-	-	-	-	-	-
unigene1008	334	0	3	333	-	GO:0016787//hydrolase activity	-	5'-nucleotidase and phosphodiesterase protein [Cryptosporidium muris RN66]	-	-
unigene1009	132	0	3	102	-	-	-	-	-	-
unigene1010	455	0	3	354	GO:0016020//membrane	GO:0005088//Ras guanyl-nucleotide exchange factor activity	GO:0048675//axon extension;GO:0007420//brain development;GO:0007010//cytoskeleton organization;GO:0006935//chemotaxis;GO:0010769//regulation of cell morphogenesis involved in differentiation;GO:0007154//cell communication;GO:0007266//Rho protein signal transduction	hypothetical protein TcasGA2_TC003063 [Tribolium castaneum]	-	Triple functional domain protein
unigene1011	362	0	3	360	-	-	-	-	-	-
unigene1012	456	0	3	249	-	-	-	-	-	-
unigene1013	548	0	3	165	-	-	-	-	41B01_HaBAC_fin, Helicoverpa armigera BAC, pupae DNA	-
unigene1014	477	0	3	339	-	GO:0003824//catalytic activity	GO:0044237//cellular metabolic process	PREDICTED: GEX Interacting protein family member (gei-7)-like [Saccoglossus kowalevskii]	-	Malate synthase
unigene1015	222	0	3	120	-	-	-	-	-	-
unigene1016	727	0	3	360	GO:0043231//intracellular membrane-bounded organelle	GO:0030528//transcription regulator activity;GO:0042802//identical protein binding;GO:0003677//DNA binding;GO:0046983//protein dimerization activity	GO:0006351//transcription, DNA-dependent;GO:0048102//autophagic cell death	MAFF protein, putative [Aedes aegypti]	23L11_HaBAC_fin, Helicoverpa armigera BAC, pupae DNA	Transcription factor MafK
unigene1017	486	0	3	150	-	-	-	-	25P08_HaBAC_fin, Helicoverpa armigera BAC, pupae DNA	-
unigene1018	271	0	3	123	-	-	-	-	-	-
unigene1019	373	0	3	123	-	-	-	-	-	-
unigene1020	704	0	3	423	-	GO:0005488//binding	GO:0051234//establishment of localization	antennal binding protein [Heliothis virescens]	Helicoverpa armigera OBP1 mRNA, complete cds	-
unigene1021	577	0	3	279	-	-	-	-	02A22_HaBAC_fin, Helicoverpa armigera BAC, pupae DNA	-
unigene1022	520	0	3	192	-	-	-	-	-	-
unigene1023	460	0	3	459	-	-	-	-	-	-
unigene1024	147	0	3	144	-	-	-	-	-	-
unigene1025	506	0	3	135	-	-	-	-	-	-
unigene1026	83	0	3	81	-	-	-	-	-	-
unigene1027	398	0	3	249	-	-	-	-	-	-
unigene1028	385	0	3	186	-	-	-	-	-	-
unigene1029	179	0	3	177	-	-	-	-	-	-
unigene1030	566	0	3	144	-	-	-	-	-	-
unigene1031	853	0	3	297	-	GO:0005488//binding	-	hypothetical protein BRAFLDRAFT_83205 [Branchiostoma floridae]	41B01_HaBAC_fin, Helicoverpa armigera BAC, pupae DNA	Zinc finger protein 57
unigene1032	194	0	3	192	-	-	-	-	Plasmodium knowlesi strain H hypothetical protein (PKH_111290) mRNA, complete cds	-
unigene1033	158	0	3	156	-	-	-	-	-	Chaperone protein dnaJ 10
unigene1034	803	0	3	243	-	-	-	-	-	-
unigene1035	383	0	3	330	-	GO:0043169//cation binding;GO:0004114//3',5'-cyclic-nucleotide phosphodiesterase activity	-	hypothetical protein TcasGA2_TC005521 [Tribolium castaneum]	-	Dual 3',5'-cyclic-AMP and -GMP phosphodiesterase 11
unigene1036	242	0	3	162	-	-	-	ubiquitin protein ligase, putative [Ixodes scapularis]	-	-
unigene1037	222	0	3	207	-	-	-	-	-	-
unigene1038	297	0	3	297	-	-	-	-	-	Paired amphipathic helix protein Sin3-like 3
unigene1039	456	0	3	456	-	GO:0016876//ligase activity, forming aminoacyl-tRNA and related compounds;GO:0032559	GO:0007292//female gamete generation;GO:0009791//post-embryonic development;GO:0010467//gene expression	PREDICTED: similar to peter pan CG5786-PA [Tribolium castaneum]	Sus scrofa peter pan homolog (Drosophila) (PPAN), mRNA	Protein Peter pan
unigene1040	433	0	3	165	-	-	-	-	-	-
unigene1041	909	0	3	231	-	-	-	-	Bombyx mori thymosin isoform 2 mRNA, complete cds	-
unigene1042	157	0	3	93	-	-	-	-	-	-
unigene1043	461	0	3	393	-	-	-	RNA binding region containing protein 1 [Bombyx mori]	Bombyx mori RNA binding region containing protein 1 (LOC733119), mRNA	-
unigene1044	557	0	3	330	-	GO:0016788//hydrolase activity, acting on ester bonds	GO:0007444//imaginal disc development;GO:0007423//sensory organ development	AGAP008542-PA [Anopheles gambiae str. PEST]	12E11_HaBAC_fin, Helicoverpa armigera BAC, pupae DNA	Abhydrolase domain-containing protein 2
unigene1045	492	0	3	252	-	-	-	-	92N13_HaBAC_fin, Helicoverpa armigera BAC, pupae DNA	-
unigene1046	364	0	3	135	-	-	-	-	-	-
unigene1047	463	0	3	399	GO:0031981//nuclear lumen	GO:0030528//transcription regulator activity	GO:0042254//ribosome biogenesis;GO:0006338//chromatin remodeling	hypothetical protein TcasGA2_TC007087 [Tribolium castaneum]	PREDICTED: Ailuropoda melanoleuca rRNA-processing protein FCF1 homolog (LOC100473089), mRNA	rRNA-processing protein FCF1 homolog
unigene1048	523	0	3	255	-	-	-	-	-	-
unigene1049	477	0	3	420	-	-	-	-	-	-
unigene1050	85	0	3	81	-	-	-	-	-	-
unigene1051	719	0	3	603	-	-	-	PREDICTED: hypothetical protein [Apis mellifera]	-	Protein angel homolog 2
unigene1052	482	0	3	315	GO:0005624//membrane fraction;GO:0012505//endomembrane system;GO:0033267//axon part;GO:0044444//cytoplasmic part	GO:0000149//SNARE binding	GO:0044087;GO:0009314//response to radiation;GO:0016079//synaptic vesicle exocytosis	Ras opposite [Tribolium castaneum]	Agrotis exclamationis partial 28S rRNA gene	Protein ROP
unigene1053	557	0	3	219	-	-	-	-	-	-
unigene1054	881	0	3	804	-	-	-	laminin subunit alpha [Culex quinquefasciatus]	-	Laminin subunit alpha
unigene1055	512	0	3	270	-	-	-	-	-	-
unigene1056	168	0	3	111	-	-	-	-	-	-
unigene1057	519	0	3	387	-	GO:0016863//intramolecular oxidoreductase activity, transposing C=C bonds	GO:0006720//isoprenoid metabolic process	isopentenyl-diphosphate delta isomerase [Bombyx mori]	Bombyx mori isopentenyl-diphosphate delta isomerase (Ippi), mRNA	Isopentenyl-diphosphate Delta-isomerase I
unigene1058	334	0	3	330	GO:0031981//nuclear lumen;GO:0043234//protein complex;GO:0044444//cytoplasmic part	GO:0004672//protein kinase activity;GO:0051018//protein kinase A binding;GO:0008134//transcription factor binding;GO:0032559;GO:0019899//enzyme binding	GO:0006461//protein complex assembly;GO:0001952//regulation of cell-matrix adhesion;GO:0032321//positive regulation of Rho GTPase activity;GO:0006915//apoptosis;GO:0016055//Wnt receptor signaling pathway;GO:0048017//inositol lipid-mediated signaling;GO:0007169//transmembrane receptor protein tyrosine kinase signaling pathway;GO:0021987//cerebral cortex development;GO:0000904//cell morphogenesis i…	shaggy [Danaus plexippus]	Bombyx mori gsk3 mRNA, partial cds	Glycogen synthase kinase-3 beta
unigene1059	459	0	3	456	-	-	-	-	-	-
unigene1060	479	0	3	231	-	-	-	-	-	-
unigene1061	392	0	3	390	-	GO:0017111//nucleoside-triphosphatase activity;GO:0008135//translation factor activity, nucleic acid binding;GO:0032561//guanyl ribonucleotide binding	GO:0006412//translation;GO:0009207	PREDICTED: similar to elongation factor Tu GTP binding domain containing 1 [Acyrthosiphon pisum]	-	Elongation factor Tu GTP-binding domain-containing protein 1
unigene1062	419	0	3	156	-	-	-	sensory neuron membrane protein-2 [Heliothis virescens]	Heliothis virescens mRNA for sensory neuron membrane protein-2 (snmp2 gene)	-
unigene1063	514	0	3	510	GO:0043231//intracellular membrane-bounded organelle	GO:0043169//cation binding;GO:0003676//nucleic acid binding;GO:0003702//RNA polymerase II transcription factor activity	GO:0006952//defense response;GO:0051707//response to other organism;GO:0007472//wing disc morphogenesis;GO:0035171//lamellocyte differentiation;GO:0007380//specification of segmental identity, head;GO:0006351//transcription, DNA-dependent;GO:0009792//embryo development ending in birth or egg hatching	AGAP011437-PA [Anopheles gambiae str. PEST]	Saccoglossus kowalevskii early B-cell factor 3-like (olf), mRNA	Transcription factor collier
unigene1064	529	0	3	270	-	GO:0004175//endopeptidase activity	GO:0019538//protein metabolic process	GI23283 [Drosophila mojavensis]	-	Phosphate-regulating neutral endopeptidase
unigene1065	230	0	3	228	GO:0015629//actin cytoskeleton	GO:0046872//metal ion binding;GO:0016887//ATPase activity;GO:0003774//motor activity	-	allergen Bla g 8 [Blattella germanica]	Blattella germanica allergen Bla g 8 mRNA, partial cds	Myosin regulatory light chain 2
unigene1066	219	0	3	126	-	-	-	-	-	-
unigene1067	404	0	3	201	-	-	-	-	41P10_HaBAC_fin, Helicoverpa armigera BAC, pupae DNA	-
unigene1068	988	0	3	591	-	-	GO:0048102//autophagic cell death	CG14995, isoform G [Drosophila melanogaster]	-	Uncharacterized protein C21orf2
unigene1069	338	0	3	300	-	-	-	-	-	-
unigene1070	451	0	2	450	-	GO:0005488//binding	-	PREDICTED: similar to ubiquitin protein ligase E3 component n-recognin 4 [Nasonia vitripennis]	-	E3 ubiquitin-protein ligase UBR4
unigene1071	524	0	2	126	-	-	-	-	Helicoverpa armigera voltage-gated sodium channel alpha subunit gene, partial cds; and cytochrome p450 6B7 (CYP6B7), cytochrome p450 6B6 (CYP6B6), and cytochrome p450 6B2 (CYP6B2) genes, complete cds	-
unigene1072	149	0	2	102	-	-	-	-	-	-
unigene1073	454	0	2	231	-	-	-	fatty acyl-CoA reductase 2 [Culex quinquefasciatus]	-	Putative fatty acyl-CoA reductase CG5065
unigene1074	502	0	2	210	-	-	-	-	-	-
unigene1075	262	0	2	153	GO:0044424//intracellular part	GO:0016763//transferase activity, transferring pentosyl groups	GO:0019359;GO:0019357//nicotinate nucleotide biosynthetic process	PREDICTED: similar to CG3714 CG3714-PA [Acyrthosiphon pisum]	-	Nicotinate phosphoribosyltransferase
unigene1076	504	0	2	252	-	GO:0032559	-	RecName: Full=Putative ATPase N2B; AltName: Full=HFN2B	-	Putative ATPase N2B
unigene1077	473	0	2	168	-	-	-	-	Helicoverpa armigera diapause hormone and pheromone biosynthesis activating peptide (DH-PBAN) gene, complete cds	-
unigene1078	519	0	2	315	-	-	-	-	12E11_HaBAC_fin, Helicoverpa armigera BAC, pupae DNA	-
unigene1079	408	0	2	282	-	-	-	-	-	-
unigene1080	463	0	2	417	-	-	-	pheromone binding protein 2 [Helicoverpa armigera]	Helicoverpa armigera pheromone binding protein 2 mRNA, complete cds	General odorant-binding protein 1
unigene1081	271	0	2	189	-	-	-	-	41P10_HaBAC_fin, Helicoverpa armigera BAC, pupae DNA	-
unigene1082	558	0	2	180	-	-	-	-	-	-
unigene1083	298	0	2	231	-	-	-	-	Passalurus ambiguus 18S ribosomal RNA gene, partial sequence; internal transcribed spacer 1, 5.8S ribosomal RNA gene, and internal transcribed spacer 2, complete sequence; and 28S ribosomal RNA gene, partial sequence	-
unigene1084	268	0	2	147	-	-	-	-	26P10_HaBAC_fin, Helicoverpa armigera BAC, pupae DNA	-
unigene1085	166	0	2	165	GO:0044424//intracellular part	GO:0019787//small conjugating protein ligase activity	GO:0006810//transport;GO:0000266//mitochondrial fission;GO:0044248//cellular catabolic process;GO:0007033//vacuole organization	autophagy protein 3 [Acanthamoeba castellanii]	-	Autophagy-related protein 3
unigene1086	441	0	2	438	-	-	-	-	-	-
unigene1087	112	0	2	111	-	-	-	-	-	-
unigene1088	253	0	2	252	-	-	-	-	-	-
unigene1089	154	0	2	153	-	-	-	-	-	-
unigene1090	284	0	2	282	-	GO:0016741	GO:0006730//one-carbon metabolic process	RNA (guanine-9-)-methyltransferase domain-containing protein 2 [Harpegnathos saltator]	-	RNA (guanine-9-)-methyltransferase domain-containing protein 2
unigene1091	164	0	2	162	-	-	-	-	-	-
unigene1092	418	0	2	147	-	-	-	-	-	-
unigene1093	181	0	2	180	-	-	-	PREDICTED: hypothetical protein, partial [Taeniopygia guttata]	-	Auxin-induced protein PCNT115
unigene1094	181	0	2	174	-	-	-	-	-	-
unigene1095	493	0	2	492	GO:0005875//microtubule associated complex	-	GO:0000087//M phase of mitotic cell cycle	dynactin subunit [Aedes aegypti]	-	Probable dynactin subunit 2
unigene1096	294	0	2	117	-	-	-	-	-	-
unigene1097	469	0	2	225	-	-	-	differentiation-related protein 1 protein [Glossina morsitans morsitans]	-	Uncharacterized protein ZK1073.1
unigene1098	80	0	2	78	-	-	-	-	-	-
unigene1099	468	0	2	285	-	-	-	-	-	-
unigene1100	183	0	2	180	-	-	-	-	-	-
unigene1101	408	0	2	189	-	-	-	-	Helicoverpa armigera truncated cadherin-like protein (BtR) gene, BtR-r1 allele, complete cds	-
unigene1102	97	0	2	96	-	-	-	-	-	-
unigene1103	88	0	2	84	-	-	-	-	Blattella germanica mitochondrion, complete genome	-
unigene1104	299	0	2	168	-	-	-	-	Neospora caninum Liverpool complete genome, chromosome X	-
unigene1105	557	0	2	180	-	-	-	-	23L11_HaBAC_fin, Helicoverpa armigera BAC, pupae DNA	-
unigene1106	510	0	2	246	-	-	-	-	-	-
unigene1107	169	0	2	90	-	-	-	-	-	-
unigene1108	179	0	2	177	-	-	-	-	-	-
unigene1109	585	0	2	234	-	-	-	-	80K05_HaBAC_fin, Helicoverpa armigera BAC, pupae DNA	-
unigene1110	167	0	2	165	GO:0043231//intracellular membrane-bounded organelle;GO:0033176;GO:0044444//cytoplasmic part	GO:0015078//hydrogen ion transmembrane transporter activity;GO:0019829//cation-transporting ATPase activity;GO:0032559	GO:0015986//ATP synthesis coupled proton transport;GO:0015988//energy coupled proton transport, against electrochemical gradient	H+-ATPase B subunit [Bos taurus]	Cyprinodon variegatus V-type H+-ATPase beta subunit mRNA, partial cds	V-type proton ATPase subunit B3
unigene1111	464	0	2	405	-	-	-	conserved hypothetical protein [Culex quinquefasciatus]	Drosophila ananassae GF25033 (Dana\GF25033), mRNA	Protein zer-1 homolog
unigene1112	95	0	2	93	-	-	-	-	-	Histidyl-tRNA synthetase
unigene1113	121	0	2	120	-	-	-	-	-	-
unigene1114	179	0	2	177	-	-	-	GH19622 [Drosophila grimshawi]	-	SCO-spondin
unigene1115	282	0	2	279	-	-	-	GD10761 [Drosophila simulans]	-	Peroxisomal ATPase pex6
unigene1116	259	0	2	144	-	-	-	-	-	-
unigene1117	90	0	2	90	-	-	-	-	-	-
unigene1118	349	0	2	177	-	-	-	-	-	-
unigene1119	128	0	2	126	GO:0030529//ribonucleoprotein complex;GO:0009536//plastid	GO:0003676//nucleic acid binding;GO:0003824//catalytic activity;GO:0005198//structural molecule activity	GO:0010467//gene expression	50S ribosomal protein L2 [Bigelowiella natans]	-	50S ribosomal protein L2, chloroplastic
unigene1120	103	0	2	102	-	-	-	-	-	-
unigene1121	448	0	2	270	GO:0031224//intrinsic to membrane	-	-	PREDICTED: similar to conserved hypothetical protein [Nasonia vitripennis]	PREDICTED: Tribolium castaneum similar to AGAP004871-PA (LOC658494), mRNA	Band 7 protein AGAP004871
unigene1122	489	0	2	339	-	-	-	-	-	-
unigene1123	395	0	2	210	-	-	-	-	35D18_HaBAC_fin, Helicoverpa armigera BAC, pupae DNA	-
unigene1124	449	0	2	207	-	-	-	-	41P10_HaBAC_fin, Helicoverpa armigera BAC, pupae DNA	-
unigene1125	203	0	2	201	-	-	-	-	-	-
unigene1126	376	0	2	165	-	-	-	-	-	-
unigene1127	432	0	2	180	-	-	-	-	-	-
unigene1128	197	0	2	195	-	-	-	-	Homo sapiens ribosomal protein L15 mRNA, complete cds	-
unigene1129	96	0	2	96	-	-	-	-	-	-
unigene1130	480	0	2	420	-	GO:0016788//hydrolase activity, acting on ester bonds	-	GH23720 [Drosophila grimshawi]	11C15_HaBAC_fin, Helicoverpa armigera BAC, pupae DNA	Lipase 1
unigene1131	475	0	2	462	-	-	GO:0006810//transport	AGAP010048-PA [Anopheles gambiae str. PEST]	Drosophila mojavensis GI13726 (Dmoj\GI13726), mRNA	-
unigene1132	95	0	2	93	-	-	-	-	Bombyx mori myosin heavy chain gene, partial cds, alternatively spliced	-
unigene1133	353	0	2	252	-	-	GO:0006810//transport	PREDICTED: similar to AGAP001285-PA [Tribolium castaneum]	Mythimna separata cyclophilin A mRNA, complete cds	Charged multivesicular body protein 2a
unigene1134	97	0	2	96	-	-	-	-	-	E3 ubiquitin-protein ligase makorin
unigene1135	195	0	2	99	-	-	-	-	-	-
unigene1136	228	0	2	147	-	-	-	-	-	-
unigene1137	453	0	2	174	-	-	-	-	-	-
unigene1138	472	0	2	144	-	-	-	-	-	-
unigene1139	141	0	2	138	-	-	-	-	-	-
unigene1140	226	0	2	135	-	-	-	-	-	-
unigene1141	106	0	2	105	-	-	-	-	-	-
unigene1142	174	0	2	174	-	-	-	-	-	NuA4 complex subunit EAF3 homolog
unigene1143	505	0	2	204	-	-	-	-	23L11_HaBAC_fin, Helicoverpa armigera BAC, pupae DNA	-
unigene1144	145	0	2	144	-	-	-	-	-	-
unigene1145	229	0	2	225	GO:0044431//Golgi apparatus part;GO:0005905//coated pit;GO:0030125//clathrin vesicle coat	-	GO:0030100//regulation of endocytosis;GO:0050658//RNA transport;GO:0006901//vesicle coating;GO:0035151//regulation of tube size, open tracheal system;GO:0001505//regulation of neurotransmitter levels;GO:0046666//retinal cell programmed cell death;GO:0043062//extracellular structure organization	PREDICTED: similar to Clathrin heavy chain 1 (CLH-17) isoform 7 [Canis familiaris]	-	Clathrin heavy chain
unigene1146	537	0	2	312	-	-	-	-	92N13_HaBAC_fin, Helicoverpa armigera BAC, pupae DNA	-
unigene1147	183	0	2	138	-	-	-	PREDICTED: similar to conserved hypothetical protein [Acyrthosiphon pisum]	-	-
unigene1148	415	0	2	195	-	-	-	-	-	-
unigene1149	332	0	2	210	-	-	-	Neurotrimin [Camponotus floridanus]	Equitius doriae clone 1 28S large subunit ribosomal RNA gene, partial sequence	-
unigene1150	479	0	2	237	GO:0031981//nuclear lumen;GO:0044444//cytoplasmic part	GO:0017111//nucleoside-triphosphatase activity;GO:0003676//nucleic acid binding;GO:0032559	GO:0006281//DNA repair;GO:0009207;GO:0006270//DNA-dependent DNA replication initiation	PREDICTED: similar to WRNIP1 protein [Sus scrofa]	-	ATPase WRNIP1
unigene1151	238	0	2	234	-	-	-	hypothetical protein [Bombyx mori]	-	-
unigene1152	500	0	2	171	-	-	-	-	-	-
unigene1153	403	0	2	249	-	-	-	-	Aedes aegypti charged multivesicular body protein 4b partial mRNA	-
unigene1154	378	0	2	348	-	GO:0016787//hydrolase activity	GO:0006508//proteolysis	protease inhibitor 1 [Bombyx mori]	-	-
unigene1155	242	0	2	108	-	-	-	-	Helicoverpa armigera immune inducible protein mRNA, partial cds	-
unigene1156	566	0	2	348	-	GO:0043169//cation binding;GO:0003824//catalytic activity	-	glutathione S-transferase [Amyelois transitella]	Helicoverpa armigera glutathione-S-transferase (GST) gene, complete cds	Glutathione S-transferase D7
unigene1157	573	0	2	192	GO:0031224//intrinsic to membrane	-	-	GE20793 [Drosophila yakuba]	-	Uncharacterized FAM18-like protein CG5021
unigene1158	156	0	2	153	-	-	-	-	-	NEDD8-activating enzyme E1 regulatory subunit
unigene1159	440	0	2	324	-	-	-	-	-	-
unigene1160	174	0	2	99	-	-	-	-	-	-
unigene1161	132	0	2	129	-	GO:0000166//nucleotide binding	-	ADP-ribosylation factor, putative [Aedes aegypti]	-	ADP-ribosylation factor-like protein 8
unigene1162	488	0	2	177	-	-	-	-	-	-
unigene1163	162	0	2	162	-	-	-	-	-	Protein ROOT HAIR DEFECTIVE 3
unigene1164	409	0	2	168	-	-	-	-	Heliothis subflexa clone 89F08 ABC transporter family C protein ABCC3 (ABCC3) gene, partial cds; ABC transporter family C protein ABCC2 (ABCC2) and SMC domain protein (nachbar) genes, complete cds; and ABC transporter family C protein ABCC1 (ABCC1) gene, partial cds	-
unigene1165	406	0	2	261	-	-	-	-	-	-
unigene1166	471	0	2	468	GO:0016020//membrane	GO:0005215//transporter activity	GO:0015766	sugar transporter protein [Bombyx mori]	-	Facilitated trehalose transporter Tret1
unigene1167	149	0	2	147	-	-	-	-	-	-
unigene1168	355	0	2	339	-	GO:0003723//RNA binding	GO:0006412//translation	eukaryotic translation initiation factor,putative [Toxoplasma gondii RH]	-	-
unigene1169	166	0	2	147	-	-	-	-	-	-
unigene1170	124	0	2	120	-	-	-	-	-	-
unigene1171	166	0	2	162	-	-	-	-	Musgraveia sulciventris 18S ribosomal RNA gene, partial sequence	-
unigene1172	463	0	2	345	-	-	-	antennal esterase CXE20 [Spodoptera littoralis]	Spodoptera littoralis antennal esterase CXE20 mRNA, complete cds	-
unigene1173	91	0	2	90	-	-	-	-	-	-
unigene1174	90	0	2	90	-	-	-	-	-	Bifunctional aspartokinase/homoserine dehydrogenase 2, chloroplastic
unigene1175	81	0	2	81	-	-	-	-	-	-
unigene1176	499	0	2	396	GO:0008278//cohesin complex;GO:0043231//intracellular membrane-bounded organelle;GO:0000775//chromosome, centromeric region	GO:0046983//protein dimerization activity;GO:0032559	GO:0007050//cell cycle arrest;GO:0006396//RNA processing;GO:0006996//organelle organization;GO:0033554//cellular response to stress;GO:0007059//chromosome segregation;GO:0000279//M phase;GO:0010948	Structural maintenance of chromosomes protein 1A [Harpegnathos saltator]	Ixodes scapularis SMC protein, putative, mRNA	Structural maintenance of chromosomes protein 1A
unigene1177	284	0	2	282	GO:0016020//membrane	-	-	toll [Aedes aegypti]	-	Carboxypeptidase N subunit 2
unigene1178	366	0	2	351	-	-	-	-	-	-
unigene1179	487	0	2	333	-	-	-	hypothetical protein TcasGA2_TC014713 [Tribolium castaneum]	Pediculus humanus corporis restnitis pigmentosa 9 protein, putative, mRNA	Cysteine/serine-rich nuclear protein 2
unigene1180	91	0	2	90	-	-	-	-	-	-
unigene1181	139	0	2	138	-	-	-	-	-	Peptidyl-prolyl cis-trans isomerase CYP40
unigene1182	158	0	2	156	-	-	-	light harvesting complex protein LHCII-1 [Gymnochlora stellata]	-	Chlorophyll a-b binding protein CP29.1, chloroplastic
unigene1183	143	0	2	141	GO:0016021//integral to membrane	GO:0046872//metal ion binding;GO:0015405;GO:0016462//pyrophosphatase activity	GO:0006818//hydrogen transport	V-type K+-independent H+-translocating inorganic pyrophosphatase [Plasmodium falciparum 3D7]	-	Pyrophosphate-energized membrane proton pump 2
unigene1184	607	0	2	396	-	-	-	hypothetical protein TcasGA2_TC005336 [Tribolium castaneum]	-	Reversion-inducing cysteine-rich protein with Kazal motifs
unigene1185	414	0	2	411	GO:0016020//membrane	-	GO:0001752//compound eye photoreceptor fate commitment	PREDICTED: similar to sodium/chloride dependent transporter [Nasonia vitripennis]	-	Sodium- and chloride-dependent glycine transporter 2
unigene1186	177	0	2	177	-	-	-	-	-	-
unigene1187	553	0	2	435	-	-	-	DUF233 protein [Heliothis virescens]	-	-
unigene1188	486	0	2	276	-	-	-	-	23L11_HaBAC_fin, Helicoverpa armigera BAC, pupae DNA	-
unigene1189	325	0	2	324	-	-	-	PREDICTED: similar to pentatricopeptide repeat domain 3 [Tribolium castaneum]	-	Protein PTCD3 homolog, mitochondrial
unigene1190	285	0	2	234	-	GO:0005515//protein binding	GO:0042065;GO:0003006//developmental process involved in reproduction	PREDICTED: similar to f14p3.9 protein (auxin transport protein) [Nasonia vitripennis]	-	Protein purity of essence
unigene1191	755	0	2	345	-	GO:0003824//catalytic activity	GO:0008152//metabolic process	fatty-acyl CoA reductase 2 [Ostrinia nubilalis]	-	Putative fatty acyl-CoA reductase CG5065
unigene1192	486	0	2	294	-	-	-	-	Helicoverpa armigera clone KGHa024E09 carboxyl/choline esterase CCE014a mRNA, complete cds	-
unigene1193	502	0	2	264	-	-	-	-	23L11_HaBAC_fin, Helicoverpa armigera BAC, pupae DNA	-
unigene1194	466	0	2	447	-	-	-	Putative keratin-associated protein 10-like ENSP00000375147 [Harpegnathos saltator]	-	-
unigene1195	148	0	2	147	-	-	-	-	-	-
unigene1196	429	0	2	309	-	-	-	hypothetical protein TcasGA2_TC004616 [Tribolium castaneum]	Drosophila yakuba GE24353 (Dyak\GE24353), mRNA	Synapse-associated protein of 47 kDa
unigene1197	491	0	2	489	-	-	-	conserved hypothetical protein [Culex quinquefasciatus]	-	-
unigene1198	250	0	2	153	-	-	-	-	Bombyx mori genomic DNA, chromosome 9, BAC clone:032I22, complete sequence	-
unigene1199	258	0	2	150	-	-	-	-	-	-
unigene1200	505	0	2	273	-	-	-	GF21847 [Drosophila ananassae]	-	-
unigene1201	547	0	2	267	-	-	-	-	-	-
unigene1202	243	0	2	225	GO:0016020//membrane	GO:0046872//metal ion binding	GO:0055114//oxidation-reduction process	cytochrome oxidase subunit 1 [Isochromodes sp. sheilaDHJ02]	Lepidoptera sp. BOLD:AAA5223 voucher IL4006 cytochrome oxidase subunit 1 (COI) gene, partial cds; mitochondrial	Cytochrome c oxidase subunit 1
unigene1203	507	0	2	279	-	-	-	-	02A22_HaBAC_fin, Helicoverpa armigera BAC, pupae DNA	-
unigene1204	509	0	2	255	-	-	-	glucosylceramidase [Culex quinquefasciatus]	-	Glucosylceramidase
unigene1205	449	0	2	447	GO:0000777//condensed chromosome kinetochore;GO:0000794//condensed nuclear chromosome	GO:0032559;GO:0019787//small conjugating protein ligase activity	GO:0031572//G2/M transition DNA damage checkpoint;GO:0002683;GO:0007143//female meiosis;GO:0006955//immune response;GO:0006605//protein targeting;GO:0001700//embryonic development via the syncytial blastoderm;GO:0035171//lamellocyte differentiation;GO:0000578//embryonic axis specification;GO:0032446//protein modification by small protein conjugation;GO:0008592//regulation of Toll signaling pathway	PREDICTED: similar to lesswright CG3018-PA, isoform A isoform 1 [Apis mellifera]	Scylla paramamosain ubiquitin-conjugating enzyme E2 mRNA, complete cds	SUMO-conjugating enzyme UBC9-A
unigene1206	486	0	2	213	-	-	-	-	23L11_HaBAC_fin, Helicoverpa armigera BAC, pupae DNA	-
unigene1207	184	0	2	183	-	-	-	-	-	-
unigene1208	98	0	2	96	-	-	-	-	-	-
unigene1209	333	0	2	189	-	-	-	unknown [Brugia malayi]	Brugia malayi clone BD1S unknown mRNA	-
unigene1210	113	0	2	111	-	-	-	-	-	-
unigene1211	405	0	2	321	-	-	-	-	35D18_HaBAC_fin, Helicoverpa armigera BAC, pupae DNA	-
unigene1212	159	0	2	117	-	-	-	-	-	-
unigene1213	278	0	2	186	-	-	-	-	Anopheles gambiae str. PEST AGAP006475-PA (AgaP_AGAP006475) mRNA, complete cds	Inositol 1,4,5-trisphosphate receptor
unigene1214	628	0	2	210	-	-	-	-	-	-
unigene1215	387	0	2	306	-	-	-	protein twisted gastrulation precursor, putative [Pediculus humanus corporis]	Heliothis subflexa clone 89F08 ABC transporter family C protein ABCC3 (ABCC3) gene, partial cds; ABC transporter family C protein ABCC2 (ABCC2) and SMC domain protein (nachbar) genes, complete cds; and ABC transporter family C protein ABCC1 (ABCC1) gene, partial cds	-
unigene1216	480	0	2	228	-	GO:0005488//binding	-	GA24016 [Drosophila pseudoobscura pseudoobscura]	Helicoverpa armigera strain JP151 retrotransposon HaRT2, complete sequence	-
unigene1217	151	0	2	147	-	-	-	-	-	-
unigene1218	96	0	2	96	-	-	-	-	-	Phosphoethanolamine N-methyltransferase 1
unigene1219	308	0	2	192	-	-	-	ATP-dependent RNA helicase [Theileria annulata strain Ankara]	-	DEAD-box ATP-dependent RNA helicase 39
unigene1220	387	0	2	156	-	-	-	-	Heliothis subflexa clone 89F08 ABC transporter family C protein ABCC3 (ABCC3) gene, partial cds; ABC transporter family C protein ABCC2 (ABCC2) and SMC domain protein (nachbar) genes, complete cds; and ABC transporter family C protein ABCC1 (ABCC1) gene, partial cds	-
unigene1221	93	0	2	60	-	-	-	-	-	-
unigene1222	184	0	2	183	-	-	-	-	-	-
unigene1223	531	0	2	270	-	-	-	-	26P10_HaBAC_fin, Helicoverpa armigera BAC, pupae DNA	-
unigene1224	230	0	2	138	-	-	-	-	-	-
unigene1225	180	0	2	177	-	-	-	-	-	-
unigene1226	542	0	2	144	-	-	-	-	-	-
unigene1227	90	0	2	87	-	-	-	-	-	ATP-dependent zinc metalloprotease FTSH 9, chloroplastic/mitochondrial
unigene1228	266	0	2	264	-	-	-	PREDICTED: hypothetical protein [Acyrthosiphon pisum]	-	-
unigene1229	483	0	2	273	-	-	-	-	-	-
unigene1230	310	0	2	234	-	-	-	-	-	-
unigene1231	324	0	2	225	-	-	-	-	-	-
unigene1232	358	0	2	204	GO:0043231//intracellular membrane-bounded organelle	GO:0003676//nucleic acid binding;GO:0016564//transcription repressor activity	GO:0007450//dorsal/ventral pattern formation, imaginal disc;GO:0032583;GO:0032989;GO:0006357//regulation of transcription from RNA polymerase II promoter;GO:0007365//periodic partitioning;GO:0001752//compound eye photoreceptor fate commitment;GO:0001709//cell fate determination;GO:0008219//cell death;GO:0006950//response to stress;GO:0007431//salivary gland development;GO:0035287//head segmentati…	PREDICTED: similar to helix-loop-helix transcription factor [Acyrthosiphon pisum]	Drosophila pseudoobscura pseudoobscura GA19636 (Dpse\GA19636), mRNA	Protein hairy
unigene1233	258	0	2	255	-	-	-	Rootletin [Camponotus floridanus]	-	-
unigene1234	417	0	2	228	GO:0044464//cell part	GO:0004675//transmembrane receptor protein serine/threonine kinase activity;GO:0032559	GO:0006464//protein modification process;GO:0007167//enzyme linked receptor protein signaling pathway	PREDICTED: similar to GA10555-PA [Tribolium castaneum]	-	Bone morphogenetic protein receptor type-2
unigene1235	275	0	2	129	-	-	-	-	-	-
unigene1236	395	0	2	228	-	-	-	-	-	-
unigene1237	502	0	2	147	-	-	-	-	Helicoverpa armigera voltage-gated sodium channel alpha subunit gene, partial cds; and cytochrome p450 6B7 (CYP6B7), cytochrome p450 6B6 (CYP6B6), and cytochrome p450 6B2 (CYP6B2) genes, complete cds	-
unigene1238	536	0	2	342	-	-	-	-	-	-
unigene1239	379	0	2	246	-	-	-	-	-	-
unigene1240	383	0	2	270	-	-	-	-	-	-
unigene1241	556	0	2	189	-	-	-	-	11C15_HaBAC_fin, Helicoverpa armigera BAC, pupae DNA	-
unigene1242	485	0	2	231	-	-	-	PREDICTED: similar to AGAP012343-PA [Tribolium castaneum]	-	-
unigene1243	411	0	2	411	GO:0031672//A band	GO:0005488//binding	GO:0031033//myosin filament organization;GO:0030239//myofibril assembly	CRE-UNC-89 protein [Caenorhabditis remanei]	-	Muscle M-line assembly protein unc-89
unigene1244	170	0	2	168	-	-	-	-	-	-
unigene1245	427	0	2	141	-	-	-	-	-	-
unigene1246	132	0	2	99	-	-	-	-	-	-
unigene1247	558	0	2	213	-	GO:0016491//oxidoreductase activity;GO:0005506//iron ion binding	-	truncated cytochrome P450 [Helicoverpa zea]	Helicoverpa zea truncated cytochrome P450 mRNA, complete cds	-
unigene1248	248	0	2	99	-	-	-	-	-	-
unigene1249	465	0	2	246	-	-	-	-	-	-
unigene1250	185	0	2	96	-	-	-	-	-	-
unigene1251	223	0	2	222	-	-	-	-	-	-
unigene1252	84	0	2	81	-	-	-	-	Trichoplusia ni clone L608 elongation factor 1 alpha mRNA, complete cds	-
unigene1253	487	0	2	396	-	-	-	-	-	-
unigene1254	89	0	2	87	-	-	-	-	-	-
unigene1255	143	0	2	141	-	-	-	-	-	-
unigene1256	119	0	2	111	-	-	-	-	-	-
unigene1257	527	0	2	192	-	-	-	PREDICTED: similar to ENSANGP00000008517 [Nasonia vitripennis]	Mus musculus adaptor-related protein complex 2, sigma 1 subunit (Ap2s1), mRNA	AP-2 complex subunit sigma
unigene1258	389	0	2	252	-	-	-	-	-	-
unigene1259	97	0	2	96	-	-	-	-	-	Uridine kinase-like protein 2, chloroplastic
unigene1260	601	0	2	417	-	-	-	-	-	-
unigene1261	168	0	2	165	-	GO:0004672//protein kinase activity;GO:0032559	GO:0031032//actomyosin structure organization;GO:0007525//somatic muscle development;GO:0006464//protein modification process	Muscle M-line assembly protein unc-89 [Harpegnathos saltator]	-	-
unigene1262	498	0	2	279	-	-	-	-	-	-
unigene1263	499	0	2	417	GO:0043005//neuron projection;GO:0044421//extracellular region part	GO:0004175//endopeptidase activity;GO:0046914//transition metal ion binding	GO:0009888//tissue development;GO:0035151//regulation of tube size, open tracheal system;GO:0022617//extracellular matrix disassembly;GO:0002164//larval development;GO:0019538//protein metabolic process;GO:0048102//autophagic cell death;GO:0007560//imaginal disc morphogenesis	matrix metalloproteinase 1 isoform 1 [Bombyx mori]	Bombyx mori matrix metalloproteinase 1 (Mmp1), transcript variant 1, mRNA	Matrix metalloproteinase-24
unigene1264	304	0	2	147	-	-	-	-	Spodoptera exigua translation elongation factor 2 mRNA, complete cds	-
unigene1265	447	0	2	207	-	-	-	-	-	-
unigene1266	332	0	2	330	-	-	-	-	-	-
unigene1267	491	0	2	168	-	-	-	-	43E14_HaBAC_fin, Helicoverpa armigera BAC, pupae DNA	-
unigene1268	238	0	2	237	-	-	-	-	-	-
unigene1269	287	0	2	219	-	-	-	GJ12673 [Drosophila virilis]	31C13_HaBAC_fin, Helicoverpa armigera BAC, pupae DNA	-
unigene1270	273	0	2	228	-	-	-	-	-	-
unigene1271	110	0	2	93	-	-	-	-	-	-
unigene1272	157	0	2	147	-	-	-	-	-	-
unigene1273	145	0	2	141	-	-	-	-	-	-
unigene1274	238	0	2	225	GO:0044464//cell part	GO:0003723//RNA binding;GO:0016891//endoribonuclease activity, producing 5'-phosphomonoesters;GO:0017111//nucleoside-triphosphatase activity;GO:0032559	GO:0010467//gene expression	endoribonuclease Dcr-1 [Culex quinquefasciatus]	Branchiostoma floridae hypothetical protein, mRNA	Endoribonuclease Dcr-1
unigene1275	434	0	2	354	-	-	-	Ac1147-like protein [Diaphorina citri]	Bombyx mori voucher BT0131 18S ribosomal RNA gene, partial sequence	-
unigene1276	427	0	2	249	-	-	-	-	-	-
unigene1277	331	0	2	306	-	-	-	-	-	-
unigene1278	118	0	2	117	-	-	-	-	-	Glucose-1-phosphate adenylyltransferase large subunit (Fragment)
unigene1279	190	0	2	183	-	-	-	-	Lopaphus sphalerus 28S ribosomal RNA gene, partial sequence	-
unigene1280	168	0	2	117	-	-	-	-	-	-
unigene1281	553	0	2	249	-	-	-	Senescence-associated protein [Brugia malayi]	Spodoptera frugiperda 28S ribosomal RNA gene, partial sequence	-
unigene1282	477	0	2	144	-	-	-	-	43E14_HaBAC_fin, Helicoverpa armigera BAC, pupae DNA	-
unigene1283	98	0	2	96	-	-	-	-	-	-
unigene1284	343	0	2	180	-	-	-	-	43E14_HaBAC_fin, Helicoverpa armigera BAC, pupae DNA	-
unigene1285	126	0	2	93	-	-	-	-	-	-
unigene1286	231	0	2	168	-	-	-	-	-	-
unigene1287	407	0	2	276	-	-	-	-	-	-
unigene1288	339	0	2	255	-	-	-	-	-	-
unigene1289	632	0	2	357	GO:0043231//intracellular membrane-bounded organelle	-	GO:0000377	PREDICTED: similar to CG6841-PA [Apis mellifera]	41B01_HaBAC_fin, Helicoverpa armigera BAC, pupae DNA	Pre-mRNA-processing factor 6
unigene1290	213	0	2	141	-	-	-	-	-	-
unigene1291	533	0	2	195	-	-	-	-	-	-
unigene1292	531	0	2	153	-	-	-	-	-	-
unigene1293	215	0	2	213	-	GO:0030414//peptidase inhibitor activity	-	Papilin [Camponotus floridanus]	-	Thyroglobulin
unigene1294	102	0	2	102	-	-	-	-	-	-
unigene1295	237	0	2	117	-	-	-	-	-	-
unigene1296	271	0	2	216	-	-	-	-	-	-
unigene1297	419	0	2	174	-	-	-	-	11C15_HaBAC_fin, Helicoverpa armigera BAC, pupae DNA	-
unigene1298	545	0	2	186	-	-	-	-	-	-
unigene1299	175	0	2	174	-	-	-	-	Protodrilus ciliatus 28S ribosomal RNA gene, partial sequence	-
unigene1300	221	0	2	219	-	-	-	PREDICTED: similar to AGAP011539-PA [Tribolium castaneum]	-	-
unigene1301	528	0	2	210	-	-	-	-	12E11_HaBAC_fin, Helicoverpa armigera BAC, pupae DNA	-
unigene1302	542	0	2	192	-	-	-	-	-	-
unigene1303	137	0	2	135	-	-	-	-	-	-
unigene1304	504	0	2	150	-	-	-	-	-	-
unigene1305	170	0	2	168	-	-	-	-	-	-
unigene1306	135	0	2	135	-	-	-	-	-	-
unigene1307	113	0	2	111	-	-	-	NADH-cytochrome b5 reductase [Polysphondylium pallidum PN500]	-	NADH-cytochrome b5 reductase 1
unigene1308	437	0	2	372	-	-	-	-	-	-
unigene1309	348	0	2	345	-	GO:0005488//binding;GO:0016491//oxidoreductase activity	-	trimethyllysine dioxygenase, putative [Pediculus humanus corporis]	-	Trimethyllysine dioxygenase, mitochondrial
unigene1310	281	0	2	183	-	-	-	-	-	-
unigene1311	107	0	2	105	-	-	-	-	-	-
unigene1312	113	0	2	111	-	-	-	-	-	-
unigene1313	116	0	2	114	-	-	-	-	-	-
unigene1314	485	0	2	210	-	-	-	-	-	-
unigene1315	243	0	2	144	-	-	-	-	-	-
unigene1316	481	0	2	150	-	-	-	-	-	-
unigene1317	99	0	2	72	-	-	-	-	-	-
unigene1318	439	0	2	246	-	-	-	-	-	-
unigene1319	359	0	2	153	-	-	-	-	-	-
unigene1320	465	0	2	201	-	-	-	-	-	-
unigene1321	251	0	2	177	-	-	-	-	-	-
unigene1322	430	0	2	225	-	-	-	endonuclease-reverse transcriptase [Bombyx mori]	41P10_HaBAC_fin, Helicoverpa armigera BAC, pupae DNA	-
unigene1323	575	0	2	312	-	GO:0016491//oxidoreductase activity;GO:0005506//iron ion binding	-	gossypol-induced cytochrome P450 [Helicoverpa armigera]	Helicoverpa armigera cytochrome P450 (Cyp6ae12) mRNA, complete cds	Lithocholate 6-beta-hydroxylase
unigene1324	550	0	2	441	GO:0044429//mitochondrial part;GO:0015630//microtubule cytoskeleton	GO:0046872//metal ion binding;GO:0004448//isocitrate dehydrogenase activity;GO:0000166//nucleotide binding	GO:0009060//aerobic respiration	isocitrate dehydrogenase [Bombyx mori]	Bombyx mori isocitrate dehydrogenase (LOC100329146), mRNA	Isocitrate dehydrogenase [NAD] subunit gamma 1, mitochondrial
unigene1325	511	0	2	510	-	GO:0003824//catalytic activity	GO:0008152//metabolic process	PREDICTED: similar to conserved hypothetical protein [Nasonia vitripennis]	-	RNA pseudouridylate synthase domain-containing protein 1
unigene1326	192	0	2	189	-	-	-	-	-	-
unigene1327	549	0	2	489	-	-	-	-	-	-
unigene1328	224	0	2	222	-	-	-	-	-	-
unigene1329	215	0	2	213	-	-	-	-	-	-
unigene1330	549	0	2	252	-	-	-	-	-	-
unigene1331	174	0	2	171	-	-	-	-	-	-
unigene1332	259	0	2	150	-	-	-	-	-	-
unigene1333	83	0	2	81	-	-	-	-	-	-
unigene1334	401	0	2	246	-	-	-	-	94B11_HaBAC_fin, Helicoverpa armigera BAC, pupae DNA	-
unigene1335	115	0	2	84	-	-	-	-	-	-
unigene1336	551	0	2	216	-	GO:0005488//binding	-	polyadenylate binding protein 2 [Bombyx mori]	Bombyx mori polyadenylate binding protein 2 (Pabn1), mRNA	-
unigene1337	488	0	2	285	-	-	-	-	-	-
unigene1338	469	0	2	171	-	-	-	-	-	-
unigene1339	141	0	2	105	-	-	-	-	-	-
unigene1340	254	0	2	201	-	-	-	-	-	-
unigene1341	103	0	2	102	-	-	-	-	-	-
unigene1342	376	0	2	336	-	-	-	-	-	-
unigene1343	126	0	2	126	-	-	-	-	-	Pentatricopeptide repeat-containing protein At3g48250, chloroplastic
unigene1344	566	0	2	141	-	-	-	-	-	-
unigene1345	632	0	2	600	-	GO:0003824//catalytic activity	-	luciferase, putative [Pediculus humanus corporis]	-	4-coumarate--CoA ligase 4
unigene1346	391	0	2	291	-	-	-	-	41B01_HaBAC_fin, Helicoverpa armigera BAC, pupae DNA	-
unigene1347	122	0	2	120	-	-	-	-	-	-
unigene1348	321	0	2	306	-	-	-	-	-	-
unigene1349	292	0	2	264	GO:0044464//cell part	GO:0016803;GO:0004601//peroxidase activity	GO:0008152//metabolic process;GO:0006950//response to stress;GO:0042221//response to chemical stimulus	juvenile hormone epoxide hydrolase-like protein 3 [Bombyx mori]	-	Probable phospholipid hydroperoxide glutathione peroxidase 6, mitochondrial
unigene1350	438	0	2	366	-	-	-	-	-	-
unigene1351	117	0	2	117	-	-	-	-	-	-
unigene1352	422	0	2	165	-	-	-	-	Helicoverpa zea acyl-CoA delta-9 desaturase (FBDs) gene, intron 1, alternatively spliced	-
unigene1353	96	0	2	93	-	-	-	-	-	-
unigene1354	98	0	2	96	-	-	-	-	-	-
unigene1355	568	0	2	567	-	GO:0016491//oxidoreductase activity;GO:0005506//iron ion binding	-	cytochrome P450 6AE32 [Manduca sexta]	Bombyx mori voucher BT0131 18S ribosomal RNA gene, partial sequence	Cytochrome P450 6k1
unigene1356	147	0	2	117	-	-	-	-	-	-
unigene1357	440	0	2	192	-	-	-	-	-	-
unigene1358	225	0	2	222	-	-	-	-	-	-
unigene1359	521	0	2	120	-	-	-	-	-	-
unigene1360	150	0	2	150	-	-	-	thaumatin-like protein 2 [Schistocerca gregaria]	-	Thaumatin-like protein
unigene1361	493	0	2	492	-	-	-	clathrin heavy chain, putative [Perkinsus marinus ATCC 50983]	-	Probable clathrin heavy chain
unigene1362	619	0	2	246	-	-	-	-	-	-
unigene1363	565	0	2	213	-	-	-	-	-	-
unigene1364	98	0	2	96	-	-	-	-	-	-
unigene1365	259	0	2	258	-	-	-	-	-	-
unigene1366	148	0	2	147	-	-	-	-	-	-
unigene1367	366	0	2	363	-	-	-	glutathione S-transferase sigma 2 [Bombyx mori]	Helicoverpa armigera isolation-source cotton (Yavatmal) glutathione S-transferase mRNA, complete cds	Glutathione S-transferase 2
unigene1368	149	0	2	147	-	-	-	-	-	-
unigene1369	229	0	2	156	-	-	-	-	-	-
unigene1370	386	0	2	228	-	-	-	-	43E14_HaBAC_fin, Helicoverpa armigera BAC, pupae DNA	-
unigene1371	175	0	2	96	-	-	-	-	-	-
unigene1372	171	0	2	168	-	-	-	-	-	-
unigene1373	435	0	2	396	GO:0042579//microbody	-	-	PREDICTED: similar to house keepingprotein, putative [Tribolium castaneum]	-	Peroxisomal biogenesis factor 19
unigene1374	577	0	2	315	-	-	-	PREDICTED: similar to ENSANGP00000019837 [Nasonia vitripennis]	-	-
unigene1375	189	0	2	186	-	-	-	-	-	-
unigene1376	486	0	2	183	-	-	-	-	Drosophila ananassae GF20194 (Dana\GF20194), mRNA	-
unigene1377	478	0	2	174	GO:0032991//macromolecular complex	GO:0005488//binding	-	PREDICTED: similar to hrp48.1 [Tribolium castaneum]	-	Nuclear polyadenylated RNA-binding protein 4
unigene1378	263	0	2	261	-	-	-	PREDICTED: hypothetical protein, partial [Hydra magnipapillata]	-	-
unigene1379	482	0	2	219	-	-	-	-	-	-
unigene1380	307	0	2	306	-	-	-	-	-	-
unigene1381	819	0	2	414	-	-	-	-	43E14_HaBAC_fin, Helicoverpa armigera BAC, pupae DNA	-
unigene1382	371	0	2	312	-	GO:0008443//phosphofructokinase activity;GO:0019203//carbohydrate phosphatase activity;GO:0032559	GO:0006000//fructose metabolic process	PREDICTED: similar to 6-phosphofructo-2-kinase/fructose-2,6-bisphosphatase short form [Nasonia vitripennis]	-	6-phosphofructo-2-kinase/fructose-2,6-biphosphatase 3
unigene1383	111	0	2	108	-	-	-	-	-	-
unigene1384	426	0	2	423	-	-	-	-	-	-
unigene1385	170	0	2	168	-	-	-	-	-	-
unigene1386	131	0	2	129	-	-	-	-	-	-
unigene1387	92	0	2	90	-	-	-	-	-	-
unigene1388	282	0	2	156	-	-	-	-	-	-
unigene1389	108	0	2	108	-	-	-	-	-	-
unigene1390	85	0	2	81	-	-	-	-	-	-
unigene1391	881	0	2	501	-	-	-	juvenile hormone binding protein an-0895 [Bombyx mori]	-	Circadian clock-controlled protein
unigene1392	305	0	2	189	-	GO:0046914//transition metal ion binding;GO:0004722//protein serine/threonine phosphatase activity;GO:0005515//protein binding	GO:0009586//rhodopsin mediated phototransduction;GO:0019932//second-messenger-mediated signaling;GO:0009266//response to temperature stimulus;GO:0043954//cellular component maintenance;GO:0006464//protein modification process	hypothetical protein TcasGA2_TC007143 [Tribolium castaneum]	-	Serine/threonine-protein phosphatase rdgC
unigene1393	349	0	2	177	-	-	-	-	-	-
unigene1394	297	0	2	279	-	GO:0008443//phosphofructokinase activity	GO:0044237//cellular metabolic process	phosphofructokinase, putative [Toxoplasma gondii GT1]	-	Pyrophosphate--fructose 6-phosphate 1-phosphotransferase subunit beta
unigene1395	523	0	2	195	-	-	-	PREDICTED: hypothetical protein [Oryctolagus cuniculus]	Calesia nigriventris voucher BMNH:671536 28S ribosomal RNA gene, partial sequence	-
unigene1396	102	0	2	102	-	-	-	Bla g 2 allergen variant [Blattella germanica]	Blattella germanica Bla g 2 allergen variant mRNA, complete cds	Aspartic protease Bla g 2
unigene1397	492	0	2	186	-	-	-	-	-	-
unigene1398	400	0	2	264	-	-	-	odorant binding protein LOC100301496 [Bombyx mori]	-	-
unigene1399	85	0	2	84	-	-	-	-	-	-
unigene1400	361	0	2	153	-	-	-	-	-	-
unigene1401	564	0	2	204	-	-	-	-	-	-
unigene1402	144	0	2	96	-	-	-	-	-	-
unigene1403	235	0	2	231	-	-	-	-	-	-
unigene1404	483	0	2	294	-	-	-	-	-	-
unigene1405	109	0	2	108	-	-	-	-	-	-
unigene1406	552	0	2	243	-	-	-	-	-	-
unigene1407	407	0	2	240	-	-	-	reverse transcriptase [Drosophila simulans]	-	Probable RNA-directed DNA polymerase from transposon BS
unigene1408	679	0	2	219	-	-	-	-	-	-
unigene1409	434	0	2	309	-	-	-	-	-	-
unigene1410	316	0	2	177	-	-	-	-	-	-
unigene1411	173	0	2	171	-	-	-	-	-	-
unigene1412	117	0	2	117	-	-	-	-	-	-
unigene1413	658	0	2	621	GO:0005865//striated muscle thin filament	GO:0008092//cytoskeletal protein binding	GO:0030032//lamellipodium assembly;GO:0019094//pole plasm mRNA localization;GO:0003012//muscle system process;GO:0048812//neuron projection morphogenesis	tropomyosin-2 isoform 3 [Bombyx mori]	Bombyx mori tropomyosin (LOC100101174), transcript variant 3, mRNA	Tropomyosin-1, isoforms 9A/A/B
unigene1414	155	0	2	153	-	-	-	-	-	-
unigene1415	202	0	2	111	-	-	-	-	-	-
unigene1416	409	0	2	150	-	-	-	-	Helicoverpa zea lysozyme precursor, mRNA, complete cds	-
unigene1417	327	0	2	189	-	-	-	-	-	-
unigene1418	195	0	2	192	-	-	-	pol polyprotein [Takifugu rubripes]	33M07_HaBAC_fin, Helicoverpa armigera BAC, pupae DNA	-
unigene1419	529	0	2	213	-	-	-	-	-	-
unigene1420	495	0	2	240	-	-	-	PREDICTED: hypothetical protein [Bos taurus]	Helicoverpa assulta 18S ribosomal RNA gene, complete sequence	Disks large 1 tumor suppressor protein
unigene1421	551	0	2	189	-	-	-	-	-	-
unigene1422	577	0	2	183	-	-	-	-	-	-
unigene1423	466	0	2	366	-	GO:0008233//peptidase activity	-	hemolymph proteinase 18 [Manduca sexta]	Bombyx mori serine protease HP21 mRNA, complete cds	Serine protease snake
unigene1424	214	0	2	213	GO:0016020//membrane	GO:0004888//transmembrane receptor activity	GO:0007186//G-protein coupled receptor protein signaling pathway	neuropeptide receptor B2 [Bombyx mori]	-	PDF receptor
unigene1425	459	0	2	147	-	-	-	-	Helicoverpa armigera voltage-gated sodium channel alpha subunit gene, partial cds; and cytochrome p450 6B7 (CYP6B7), cytochrome p450 6B6 (CYP6B6), and cytochrome p450 6B2 (CYP6B2) genes, complete cds	-
unigene1426	375	0	2	144	-	-	-	-	-	-
unigene1427	96	0	2	96	-	-	-	-	-	60S acidic ribosomal protein P3
unigene1428	449	0	2	117	-	-	-	-	-	-
unigene1429	374	0	2	207	-	-	-	antennal binding protein 3 [Manduca sexta]	Helicoverpa armigera OBP13 mRNA, complete cds	-
unigene1430	104	0	2	102	-	-	-	-	-	-
unigene1431	184	0	2	183	-	-	-	kelch domain-containing protein 4 [Danio rerio]	-	Kelch domain-containing protein 4
unigene1432	131	0	2	129	-	-	-	-	-	-
unigene1433	342	0	2	183	-	-	-	-	-	-
unigene1434	268	0	2	219	-	-	-	PREDICTED: similar to Protein CXorf17 homolog, partial [Apis mellifera]	-	-
unigene1435	461	0	2	360	-	GO:0004872//receptor activity	-	olfactory receptor 20 [Helicoverpa assulta]	92N13_HaBAC_fin, Helicoverpa armigera BAC, pupae DNA	-
unigene1436	771	0	2	324	-	-	-	-	Helicoverpa armigera voltage-gated sodium channel alpha subunit gene, partial cds; and cytochrome p450 6B7 (CYP6B7), cytochrome p450 6B6 (CYP6B6), and cytochrome p450 6B2 (CYP6B2) genes, complete cds	-
unigene1437	108	0	2	108	-	-	-	-	-	-
unigene1438	532	0	2	216	-	-	-	-	80K05_HaBAC_fin, Helicoverpa armigera BAC, pupae DNA	-
unigene1439	104	0	2	93	-	-	-	-	-	-
unigene1440	511	0	2	480	GO:0043234//protein complex;GO:0015630//microtubule cytoskeleton;GO:0044444//cytoplasmic part	GO:0017111//nucleoside-triphosphatase activity;GO:0008135//translation factor activity, nucleic acid binding;GO:0032561//guanyl ribonucleotide binding	GO:0006412//translation;GO:0009207	hypothetical protein TcasGA2_TC006328 [Tribolium castaneum]	Trichoplusia ni clone L608 elongation factor 1 alpha mRNA, complete cds	Elongation factor 1-alpha
unigene1441	117	0	2	114	-	-	-	-	-	-
unigene1442	173	0	2	171	-	-	-	-	-	-
unigene1443	118	0	2	117	-	-	-	-	Paramecium tetraurelia hypothetical protein (GSPATT00017731001) partial mRNA	Phospholipid-transporting ATPase 3
unigene1444	532	0	2	156	-	-	-	-	-	-
unigene1445	134	0	2	132	-	-	-	EN protein binding/engrailed nuclear homeoprotein-regulated protein [Bombyx mori]	-	-
unigene1446	519	0	2	138	-	-	-	-	92N13_HaBAC_fin, Helicoverpa armigera BAC, pupae DNA	-
unigene1447	204	0	2	159	-	-	-	-	-	-
unigene1448	111	0	2	111	-	-	-	-	-	-
unigene1449	101	0	2	99	-	-	-	-	-	-
unigene1450	134	0	2	132	-	-	-	-	-	-
unigene1451	221	0	2	177	-	-	-	-	-	-
unigene1452	484	0	2	228	-	-	-	-	-	-
unigene1453	358	0	2	357	-	GO:0016787//hydrolase activity;GO:0043167//ion binding	GO:0044238//primary metabolic process	alpha-amylase [Helicoverpa armigera]	Helicoverpa armigera clone HaFLS01712 amylase mRNA, complete cds	Pancreatic alpha-amylase
unigene1454	526	0	2	225	-	-	-	-	94B11_HaBAC_fin, Helicoverpa armigera BAC, pupae DNA	-
unigene1455	527	0	2	219	-	-	-	-	-	-
unigene1456	548	0	2	213	-	-	-	PREDICTED: similar to Y16E11A.2, partial [Hydra magnipapillata]	26P10_HaBAC_fin, Helicoverpa armigera BAC, pupae DNA	-
unigene1457	301	0	2	285	-	-	-	-	-	-
unigene1458	369	0	2	147	-	-	-	-	-	-
unigene1459	260	0	2	108	-	-	-	-	43E14_HaBAC_fin, Helicoverpa armigera BAC, pupae DNA	-
unigene1460	188	0	2	186	-	-	-	-	-	-
unigene1461	501	0	2	495	-	-	-	aldo-keto reductase [Heliothis virescens]	-	Aldo-keto reductase family 1 member C2
unigene1462	360	0	2	129	-	-	-	-	-	-
unigene1463	134	0	2	132	-	-	-	-	-	Patellin-6
unigene1464	147	0	2	120	-	-	-	-	-	-
unigene1465	386	0	2	237	-	-	-	-	-	-
unigene1466	419	0	2	354	-	-	-	conserved hypothetical protein [Pediculus humanus corporis]	-	Ankyrin repeat and zinc finger domain-containing protein 1
unigene1467	125	0	2	123	-	-	-	-	-	-
unigene1468	151	0	2	150	-	-	-	-	-	-
unigene1469	249	0	2	138	-	-	-	-	-	-
unigene1470	489	0	2	285	-	-	-	-	-	-
unigene1471	471	0	2	252	GO:0044459//plasma membrane part;GO:0016021//integral to membrane;GO:0042995//cell projection	GO:0046872//metal ion binding	GO:0016337//cell-cell adhesion;GO:0003006//developmental process involved in reproduction	AGAP006256-PA [Anopheles gambiae str. PEST]	-	Protocadherin Fat 1
unigene1472	551	0	2	180	-	-	-	hypothetical protein TcasGA2_TC008549 [Tribolium castaneum]	-	LanC-like protein 2
unigene1473	707	0	2	318	-	-	GO:0006810//transport	chromatin modifying protein 1b [Bombyx mori]	Bombyx mori chromatin modifying protein 1b (LOC692931), mRNA	Charged multivesicular body protein 1b
unigene1474	522	0	2	372	-	-	-	-	-	-
unigene1475	138	0	2	138	GO:0035097//histone methyltransferase complex;GO:0034399//nuclear periphery;GO:0043189//H4/H2A histone acetyltransferase complex	GO:0003678//DNA helicase activity;GO:0003677//DNA binding;GO:0005515//protein binding;GO:0032559	GO:0050789//regulation of biological process;GO:0006259//DNA metabolic process;GO:0009207;GO:0016573//histone acetylation	PREDICTED: similar to RuvB-like 2 [Hydra magnipapillata]	-	RuvB-like protein 2
unigene1476	188	0	2	186	-	-	-	-	-	-
unigene1477	104	0	2	102	-	-	-	-	-	Dihydroxy-acid dehydratase
unigene1478	159	0	2	159	-	-	-	-	-	-
unigene1479	204	0	2	201	-	-	-	GH18931 [Drosophila grimshawi]	-	-
unigene1480	161	0	2	159	-	-	-	-	-	-
unigene1481	516	0	2	423	GO:0043231//intracellular membrane-bounded organelle	GO:0008376//acetylgalactosaminyltransferase activity	GO:0048741//skeletal muscle fiber development;GO:0006041//glucosamine metabolic process;GO:0007626//locomotory behavior;GO:0006664//glycolipid metabolic process	beta 1,4-N-acetylgalactosaminyltransferase [Trichoplusia ni]	41P10_HaBAC_fin, Helicoverpa armigera BAC, pupae DNA	Beta-1,4-N-acetylgalactosaminyltransferase bre-4
unigene1482	221	0	2	144	-	-	-	-	-	-
unigene1483	108	0	2	105	-	-	-	-	-	-
unigene1484	162	0	2	162	-	-	-	-	-	-
unigene1485	129	0	2	129	-	-	-	-	-	-
unigene1486	231	0	2	228	-	-	-	-	-	-
unigene1487	799	0	2	171	-	-	-	-	-	-
unigene1488	287	0	2	237	GO:0032991//macromolecular complex;GO:0042175//nuclear outer membrane-endoplasmic reticulum membrane network;GO:0016604//nuclear body;GO:0000775//chromosome, centromeric region;GO:0044444//cytoplasmic part	GO:0005515//protein binding;GO:0003676//nucleic acid binding;GO:0022892	GO:0042221//response to chemical stimulus;GO:0050658//RNA transport;GO:0006357//regulation of transcription from RNA polymerase II promoter;GO:0006605//protein targeting;GO:0009894;GO:0033157//regulation of intracellular protein transport;GO:0033365//protein localization to organelle;GO:0046605//regulation of centrosome cycle	exportin-1 [Mus musculus]	-	Exportin-1
unigene1489	582	0	2	393	-	GO:0008233//peptidase activity	-	venom serine carboxypeptidase [Apis mellifera]	-	Venom serine carboxypeptidase
unigene1490	102	0	2	102	-	-	-	-	-	-
unigene1491	497	0	2	387	-	-	-	hypothetical protein TcasGA2_TC000967 [Tribolium castaneum]	-	-
unigene1492	230	0	2	180	-	-	-	-	Antheraea pernyi internal transcribed spacer 1, 5.8S ribosomal RNA gene, internal transcribed spacer 2, and 28S ribosomal RNA gene, complete sequence	-
unigene1493	229	0	2	228	-	-	-	-	-	-
unigene1494	435	0	2	276	-	-	-	-	-	-
unigene1495	189	0	2	189	-	-	-	-	-	Uncharacterized CRM domain-containing protein At3g25440, chloroplastic
unigene1496	476	0	2	375	-	-	GO:0006865//amino acid transport	Cystinosin-like protein [Camponotus floridanus]	PREDICTED: Tribolium castaneum similar to CG17119 CG17119-PA (LOC655809), mRNA	Cystinosin homolog
unigene1497	100	0	2	99	-	-	-	-	-	Ubiquitin-activating enzyme E1 2
unigene1498	453	0	2	396	-	GO:0016787//hydrolase activity;GO:0005488//binding	-	ATP-dependent RNA helicase A [Culex quinquefasciatus]	-	-
unigene1499	545	0	2	201	-	-	-	-	-	-
unigene1500	519	0	2	189	-	-	-	-	-	-
unigene1501	84	0	2	72	-	-	-	-	-	-
unigene1502	693	0	2	195	-	-	-	-	87A24_SfBAC_fin, Spodoptera frugiperda BAC, egg DNA	-
unigene1503	208	0	2	207	GO:0043231//intracellular membrane-bounded organelle	GO:0005506//iron ion binding;GO:0008395//steroid hydroxylase activity	GO:0048565//digestive tract development;GO:0001700//embryonic development via the syncytial blastoderm;GO:0007399//nervous system development;GO:0006694//steroid biosynthetic process;GO:0003006//developmental process involved in reproduction	cytochrome P450 CYP314A1 [Spodoptera littoralis]	Spodoptera littoralis cytochrome P450 CYP314A1 mRNA, complete cds	Ecdysone 20-monooxygenase
unigene1504	448	0	2	444	-	GO:0016811//hydrolase activity, acting on carbon-nitrogen (but not peptide) bonds, in linear amides;GO:0005539//glycosaminoglycan binding	GO:0000270//peptidoglycan metabolic process;GO:0042742//defense response to bacterium	peptidoglycan recognition protein S6 [Bombyx mori]	Helicoverpa armigera peptidoglycan recognition-like protein C (PGRPC) mRNA, partial cds	Peptidoglycan-recognition protein LB
unigene1505	89	0	2	87	-	-	-	-	-	LRR receptor-like serine/threonine-protein kinase FEI 1
unigene1506	494	0	2	180	-	-	-	-	-	-
unigene1507	610	0	2	183	-	-	-	-	43E14_HaBAC_fin, Helicoverpa armigera BAC, pupae DNA	-
unigene1508	159	0	2	156	-	-	-	-	-	-
unigene1509	196	0	2	195	-	-	-	conserved hypothetical protein [Perkinsus marinus ATCC 50983]	-	-
unigene1510	656	0	2	204	-	-	-	-	80K05_HaBAC_fin, Helicoverpa armigera BAC, pupae DNA	-
unigene1511	444	0	2	261	-	-	-	-	-	-
unigene1512	279	0	2	279	-	-	-	hypothetical protein TcasGA2_TC004344 [Tribolium castaneum]	-	-
unigene1513	366	0	2	366	-	-	-	PREDICTED: similar to lethal (3) 07882 CG5824-PA [Tribolium castaneum]	-	Nucleolar protein 14
unigene1514	177	0	2	174	-	-	-	-	-	Formate dehydrogenase, mitochondrial
unigene1515	459	0	2	186	-	-	-	-	-	-
unigene1516	161	0	2	159	-	-	-	-	94B11_HaBAC_fin, Helicoverpa armigera BAC, pupae DNA	-
unigene1517	613	0	2	153	-	-	-	-	-	-
unigene1518	428	0	2	426	-	-	-	pheromone binding protein 2 [Helicoverpa armigera]	Helicoverpa armigera pheromone binding protein 2 mRNA, complete cds	General odorant-binding protein 1
unigene1519	660	0	2	141	-	-	-	-	-	-
unigene1520	84	0	2	84	-	-	-	-	-	-
unigene1521	167	0	2	165	-	-	-	-	-	-
unigene1522	411	0	2	312	GO:0043234//protein complex;GO:0031224//intrinsic to membrane	GO:0017111//nucleoside-triphosphatase activity;GO:0032559	GO:0009207	abc transporter [Aedes aegypti]	-	ATP-binding cassette sub-family G member 1
unigene1523	340	0	2	162	-	-	-	-	-	-
unigene1524	480	0	2	354	GO:0005818//aster;GO:0005875//microtubule associated complex	GO:0003774//motor activity;GO:0015631//tubulin binding;GO:0032559	GO:0065008;GO:0051293	conserved hypothetical protein [Pediculus humanus corporis]	PREDICTED: Canis familiaris inserted sequence in spleen necrosis virus vector provirus clone (LOC485759), mRNA	Kinesin-like protein KIF13B
unigene1525	232	0	2	228	-	-	-	-	-	-
unigene1526	359	0	2	183	-	-	-	-	Helicoverpa armigera chitinase gene, complete cds	-
unigene1527	483	0	2	177	-	-	-	-	-	-
unigene1528	258	0	2	186	-	-	-	-	-	-
unigene1529	387	0	2	294	-	GO:0070011	-	GJ14226 [Drosophila virilis]	-	Probable aminopeptidase 1
unigene1530	518	0	2	210	-	-	-	-	-	-
unigene1531	251	0	2	249	-	-	-	-	-	-
unigene1532	94	0	2	93	-	-	-	-	-	-
unigene1533	547	0	2	192	-	-	-	-	41P10_HaBAC_fin, Helicoverpa armigera BAC, pupae DNA	-
unigene1534	84	0	2	81	-	-	-	-	-	-
unigene1535	547	0	2	321	-	GO:0017111//nucleoside-triphosphatase activity;GO:0046872//metal ion binding;GO:0016772//transferase activity, transferring phosphorus-containing groups	GO:0006796//phosphate metabolic process	PREDICTED: similar to Sarcoplasmic calcium-binding protein 2 CG14904-PA [Tribolium castaneum]	-	-
unigene1536	291	0	2	225	-	-	-	-	-	-
unigene1537	128	0	2	126	-	-	-	-	-	-
unigene1538	257	0	2	183	-	-	-	-	-	-
unigene1539	108	0	2	105	-	-	-	-	-	-
unigene1540	408	0	2	135	-	-	-	-	-	-
unigene1541	646	0	2	405	-	-	-	-	Heliothis subflexa clone 89F08 ABC transporter family C protein ABCC3 (ABCC3) gene, partial cds; ABC transporter family C protein ABCC2 (ABCC2) and SMC domain protein (nachbar) genes, complete cds; and ABC transporter family C protein ABCC1 (ABCC1) gene, partial cds	-
unigene1542	376	0	2	273	-	-	-	-	-	-
unigene1543	488	0	2	288	-	GO:0016628//oxidoreductase activity, acting on the CH-CH group of donors, NAD or NADP as acceptor	GO:0008152//metabolic process	dehydrogenase, putative [Ixodes scapularis]	-	Retinol dehydrogenase 11
unigene1544	183	0	2	183	-	-	-	-	-	-
unigene1545	383	0	2	108	-	-	-	-	-	-
unigene1546	617	0	2	417	-	-	-	AGAP002418-PA [Anopheles gambiae str. PEST]	-	Probable cytochrome P450 4s3
unigene1547	548	0	2	207	-	-	-	-	33M07_HaBAC_fin, Helicoverpa armigera BAC, pupae DNA	-
unigene1548	160	0	2	159	-	-	-	-	-	-
unigene1549	493	0	2	192	-	-	-	cytochrome p450 6B2 [Helicoverpa armigera]	12E11_HaBAC_fin, Helicoverpa armigera BAC, pupae DNA	Cytochrome P450 6B2
unigene1550	509	0	2	303	GO:0043231//intracellular membrane-bounded organelle;GO:0043234//protein complex	GO:0003712//transcription cofactor activity;GO:0004468//lysine N-acetyltransferase activity;GO:0046914//transition metal ion binding;GO:0016251//general RNA polymerase II transcription factor activity	GO:0006355//regulation of transcription, DNA-dependent;GO:0016570//histone modification	PREDICTED: similar to AGAP000029-PA [Tribolium castaneum]	PREDICTED: Apis mellifera hypothetical LOC726280 (LOC726280), miscRNA	CREB-binding protein
unigene1551	229	0	2	177	-	GO:0003824//catalytic activity	-	carboxyl/choline esterase CCE014a [Helicoverpa armigera]	Helicoverpa armigera clone KGHa024E09 carboxyl/choline esterase CCE014a mRNA, complete cds	Liver carboxylesterase
unigene1552	197	0	2	129	-	-	-	-	-	-
unigene1553	486	0	2	246	-	GO:0046914//transition metal ion binding;GO:0003824//catalytic activity;GO:0051536//iron-sulfur cluster binding;GO:0050662//coenzyme binding	GO:0008152//metabolic process	antennal aldehyde oxidase [Mamestra brassicae]	-	-
unigene1554	238	0	2	234	-	-	-	-	-	S-norcoclaurine synthase 1
unigene1555	347	0	2	240	-	-	-	-	-	-
unigene1556	134	0	2	132	-	-	-	-	-	-
unigene1557	452	0	2	315	-	-	-	-	02A22_HaBAC_fin, Helicoverpa armigera BAC, pupae DNA	-
unigene1558	584	0	2	249	GO:0019866//organelle inner membrane;GO:0031224//intrinsic to membrane	-	GO:0006810//transport	mitochondrial uncoupling protein [Culex quinquefasciatus]	Ixodes scapularis solute carrier protein, putative, mRNA	Graves disease carrier protein homolog
unigene1559	475	0	2	144	-	-	-	-	-	-
unigene1560	496	0	2	186	-	-	-	-	41P10_HaBAC_fin, Helicoverpa armigera BAC, pupae DNA	-
unigene1561	376	0	2	105	-	-	-	-	-	-
unigene1562	240	0	2	240	-	-	-	PREDICTED: similar to ependymin-related protein precursor [Strongylocentrotus purpuratus]	92N13_HaBAC_fin, Helicoverpa armigera BAC, pupae DNA	-
unigene1563	187	0	2	186	-	-	-	-	-	Adenine phosphoribosyltransferase 1
unigene1564	292	0	2	291	GO:0031674//I band	GO:0004672//protein kinase activity;GO:0005198//structural molecule activity	GO:0031032//actomyosin structure organization;GO:0009888//tissue development	titin, putative [Pediculus humanus corporis]	H.melpomene DNA sequence from clone AEHM-35M22, complete sequence	Muscle M-line assembly protein unc-89
unigene1565	308	0	2	144	-	-	-	-	33M07_HaBAC_fin, Helicoverpa armigera BAC, pupae DNA	-
unigene1566	193	0	2	192	-	-	-	Beta-1,3-glucosyltransferase [Salmo salar]	-	-
unigene1567	189	0	2	189	-	-	-	AGAP007761-PA [Anopheles gambiae str. PEST]	-	Sushi, von Willebrand factor type A, EGF and pentraxin domain-containing protein 1
unigene1568	368	0	2	126	-	-	-	-	-	-
unigene1569	449	0	2	165	-	-	-	-	-	-
unigene1570	303	0	2	228	-	-	-	-	-	-
unigene1571	436	0	2	321	-	-	-	PREDICTED: similar to d-alanyl-d-alanine carboxypeptidase [Tribolium castaneum]	-	Tetratricopeptide repeat protein 15
unigene1572	275	0	2	114	-	-	-	-	-	-
unigene1573	279	0	2	279	-	-	-	-	-	-
unigene1574	519	0	2	399	-	GO:0031072//heat shock protein binding	-	BAG domain-containing protein Samui [Bombyx mori]	Succinea putris voucher CASIZ 180491 18S ribosomal RNA gene, partial sequence	BAG domain-containing protein Samui
unigene1575	220	0	2	219	-	-	-	hypothetical protein AaeL_AAEL000204 [Aedes aegypti]	-	-
unigene1576	499	0	2	135	-	-	-	-	-	-
unigene1577	506	0	2	201	-	GO:0004175//endopeptidase activity	GO:0019538//protein metabolic process	serine protease [Aedes aegypti]	94B11_HaBAC_fin, Helicoverpa armigera BAC, pupae DNA	-
unigene1578	108	0	2	108	-	-	-	-	-	-
unigene1579	658	0	2	366	-	-	-	hypothetical protein TcasGA2_TC002895 [Tribolium castaneum]	-	-
unigene1580	417	0	2	225	-	-	-	-	-	-
unigene1581	499	0	2	210	-	-	-	-	-	-
unigene1582	240	0	2	183	-	-	-	-	41B01_HaBAC_fin, Helicoverpa armigera BAC, pupae DNA	-
unigene1583	298	0	2	222	-	GO:0003676//nucleic acid binding;GO:0016866//intramolecular transferase activity	GO:0001522//pseudouridine synthesis;GO:0006399//tRNA metabolic process	tRNA pseudouridine synthase 3 [Harpegnathos saltator]	-	tRNA pseudouridine synthase 3
unigene1584	104	0	2	102	-	-	-	-	-	-
unigene1585	183	0	2	180	GO:0031981//nuclear lumen;GO:0030529//ribonucleoprotein complex	GO:0003723//RNA binding	GO:0000154//rRNA modification;GO:0040009//regulation of growth rate;GO:0006897//endocytosis	predicted protein [Nematostella vectensis]	-	H/ACA ribonucleoprotein complex subunit 2-like protein
unigene1586	103	0	2	93	-	-	-	-	-	-
unigene1587	140	0	2	138	-	-	-	-	-	-
unigene1588	154	0	2	141	-	-	-	-	-	-
unigene1589	512	0	2	153	-	-	-	-	-	-
unigene1590	168	0	2	126	-	-	-	-	-	-
unigene1591	177	0	2	174	-	-	-	-	-	-
unigene1592	130	0	2	129	-	-	-	-	-	-
unigene1593	749	0	2	339	GO:0044464//cell part	GO:0003676//nucleic acid binding;GO:0016881//acid-amino acid ligase activity	GO:0007281//germ cell development;GO:0006351//transcription, DNA-dependent;GO:0043066//negative regulation of apoptosis;GO:0006464//protein modification process	bruce [Drosophila melanogaster]	Drosophila ananassae GF17464 (Dana\GF17464), mRNA	Baculoviral IAP repeat-containing protein 6
unigene1594	389	0	2	330	-	-	-	-	Ponera sp. Heidelberg BG 121987 NADH dehydrogenase subunit 1 (nad1) gene, intron 2; mitochondrial	-
unigene1595	467	0	2	330	-	-	-	-	-	-
unigene1596	84	0	2	84	-	-	-	-	-	-
unigene1597	438	0	2	165	-	-	-	-	43E14_HaBAC_fin, Helicoverpa armigera BAC, pupae DNA	-
unigene1598	504	0	2	504	-	-	-	hypothetical protein TcasGA2_TC001910 [Tribolium castaneum]	-	-
unigene1599	169	0	2	153	-	-	-	-	-	-
unigene1600	481	0	2	255	-	-	-	-	-	-
unigene1601	106	0	2	81	-	-	-	-	-	-
unigene1602	519	0	2	375	-	-	-	reverse transcriptase-like protein [Ectropis obliqua]	-	-
unigene1603	177	0	2	177	-	-	-	PREDICTED: similar to Suppressor of variegation 2-10 CG8068-PI, isoform I [Apis mellifera]	-	E3 SUMO-protein ligase SIZ1
unigene1604	293	0	2	291	GO:0031981//nuclear lumen	-	GO:0022613//ribonucleoprotein complex biogenesis	GK23262 [Drosophila willistoni]	-	Protein SDA1 homolog
unigene1605	483	0	2	483	GO:0031224//intrinsic to membrane	GO:0046872//metal ion binding;GO:0004871//signal transducer activity	-	lipophorin receptor [Bombyx mori]	Bombyx mori LpR4 mRNA for lipophorin receptor, complete cds	Very low-density lipoprotein receptor
unigene1606	80	0	2	78	-	-	-	-	-	-
unigene1607	95	0	2	81	-	-	-	-	-	-
unigene1608	148	0	2	147	-	-	-	PREDICTED: similar to 52 kDa repressor of the inhibitor of the protein kinase [Hydra magnipapillata]	-	-
unigene1609	199	0	2	186	-	-	-	-	-	-
unigene1610	209	0	2	207	GO:0043231//intracellular membrane-bounded organelle	GO:0046914//transition metal ion binding;GO:0003677//DNA binding;GO:0004879//ligand-dependent nuclear receptor activity	GO:0009755//hormone-mediated signaling pathway;GO:0006351//transcription, DNA-dependent	hormone receptor in 38-like protein [Tribolium castaneum]	-	-
unigene1611	322	0	2	279	-	-	-	CALNUC [Spodoptera frugiperda]	Spodoptera frugiperda CALNUC mRNA, complete cds	Nucleobindin-2
unigene1612	462	0	2	168	-	-	-	-	-	-
unigene1613	114	0	2	81	-	-	-	-	-	-
unigene1614	438	0	2	240	-	-	-	-	-	-
unigene1615	435	0	2	234	GO:0015630//microtubule cytoskeleton;GO:0005759//mitochondrial matrix	GO:0019842//vitamin binding;GO:0016624//oxidoreductase activity, acting on the aldehyde or oxo group of donors, disulfide as acceptor	GO:0006007//glucose catabolic process;GO:0009060//aerobic respiration	putative oxoglutarate dehydrogenase [Lysiphlebus testaceipes]	Anopheles gambiae str. PEST AGAP006366-PD (AgaP_AGAP006366) mRNA, complete cds	2-oxoglutarate dehydrogenase, mitochondrial
unigene1616	192	0	2	147	-	-	-	-	-	-
unigene1617	217	0	2	174	-	-	-	-	-	-
unigene1618	165	0	2	165	GO:0005635//nuclear envelope	GO:0008565//protein transporter activity	GO:0006605//protein targeting	importin alpha, putative [Toxoplasma gondii VEG]	-	Importin subunit alpha-1b
unigene1619	505	0	2	381	-	-	-	GF16215 [Drosophila ananassae]	-	Prostatic acid phosphatase
unigene1620	333	0	2	165	-	-	-	-	-	-
unigene1621	156	0	2	147	-	-	-	-	-	-
unigene1622	151	0	2	150	-	-	-	-	-	-
unigene1623	525	0	2	405	GO:0016020//membrane	-	-	PREDICTED: similar to CG6327-PA, isoform A [Apis mellifera]	Spodoptera frugiperda ribosomal protein L34 mRNA, complete cds	Proton-coupled amino acid transporter 3
unigene1624	190	0	2	168	-	-	-	-	-	-
unigene1625	564	0	2	168	-	-	-	PREDICTED: similar to MGC115312 protein [Acyrthosiphon pisum]	-	-
unigene1626	171	0	2	84	-	-	-	-	-	-
unigene1627	500	0	2	279	-	-	-	-	80K05_HaBAC_fin, Helicoverpa armigera BAC, pupae DNA	-
unigene1628	561	0	2	183	-	-	-	-	23L11_HaBAC_fin, Helicoverpa armigera BAC, pupae DNA	-
unigene1629	946	0	2	480	GO:0044444//cytoplasmic part	GO:0005488//binding	-	Vps35 protein [Rattus norvegicus]	-	Vacuolar protein sorting-associated protein 35
unigene1630	441	0	2	207	-	-	-	-	Heliothis subflexa clone 89F08 ABC transporter family C protein ABCC3 (ABCC3) gene, partial cds; ABC transporter family C protein ABCC2 (ABCC2) and SMC domain protein (nachbar) genes, complete cds; and ABC transporter family C protein ABCC1 (ABCC1) gene, partial cds	-
unigene1631	141	0	2	141	-	-	-	-	PREDICTED: Anolis carolinensis HECT, UBA and WWE domain containing 1 (huwe1), mRNA	-
unigene1632	398	0	2	396	-	-	-	-	-	-
unigene1633	85	0	2	84	-	-	-	-	-	-
unigene1634	314	0	2	312	-	GO:0016798//hydrolase activity, acting on glycosyl bonds;GO:0043167//ion binding;GO:0016758//transferase activity, transferring hexosyl groups	GO:0032502//developmental process;GO:0005977//glycogen metabolic process	1,4-alpha-glucan branching enzyme [Cryptosporidium hominis TU502]	-	1,4-alpha-glucan-branching enzyme 2
unigene1635	100	0	2	99	-	-	-	-	-	-
unigene1636	503	0	2	309	GO:0005856//cytoskeleton;GO:0043234//protein complex	GO:0004468//lysine N-acetyltransferase activity;GO:0003779//actin binding	GO:0007010//cytoskeleton organization	PREDICTED: similar to coronin, actin binding protein, 2B [Apis mellifera]	-	Coronin-2A
unigene1637	719	0	2	354	-	-	-	-	25P08_HaBAC_fin, Helicoverpa armigera BAC, pupae DNA	-
unigene1638	586	0	2	477	GO:0043229//intracellular organelle	GO:0005488//binding	GO:0006886//intracellular protein transport;GO:0050794//regulation of cellular process	exportin, putative [Toxoplasma gondii GT1]	-	Exportin-1
unigene1639	231	0	2	189	-	-	-	-	-	-
unigene1640	511	0	2	255	-	-	-	-	Heliothis subflexa clone 89F08 ABC transporter family C protein ABCC3 (ABCC3) gene, partial cds; ABC transporter family C protein ABCC2 (ABCC2) and SMC domain protein (nachbar) genes, complete cds; and ABC transporter family C protein ABCC1 (ABCC1) gene, partial cds	-
unigene1641	204	0	2	201	-	-	-	endonuclease-reverse transcriptase [Bombyx mori]	-	-
unigene1642	314	0	2	183	-	-	-	-	-	-
unigene1643	377	0	2	180	-	-	-	-	-	-
unigene1644	159	0	2	159	-	-	-	-	-	Serrate RNA effector molecule
unigene1645	443	0	2	441	GO:0016020//membrane;GO:0043231//intracellular membrane-bounded organelle;GO:0044444//cytoplasmic part	GO:0019787//small conjugating protein ligase activity;GO:0005488//binding	GO:0033036;GO:0042478//regulation of eye photoreceptor cell development;GO:0009888//tissue development;GO:0009605//response to external stimulus;GO:0007626//locomotory behavior;GO:0007635//chemosensory behavior;GO:0002118//aggressive behavior;GO:0019827//stem cell maintenance;GO:0001709//cell fate determination;GO:0007472//wing disc morphogenesis;GO:0008593//regulation of Notch signaling pathway	PREDICTED: similar to neuralized [Tribolium castaneum]	-	Protein neuralized
unigene1646	249	0	2	174	-	-	-	-	-	-
unigene1647	367	0	2	135	-	-	-	-	-	-
unigene1648	537	0	2	339	-	-	-	-	-	-
unigene1649	198	0	2	159	-	-	-	-	-	-
unigene1650	525	0	2	279	-	-	-	PREDICTED: similar to CG13204 CG13204-PA [Acyrthosiphon pisum]	Agrotis segetum 28S ribosomal RNA gene, expansion segment D1, partial sequence	-
unigene1651	541	0	2	225	-	-	-	-	-	-
unigene1652	473	0	2	327	-	GO:0000166//nucleotide binding	GO:0016197//endosome transport	PREDICTED: similar to ras-related protein Rab-9 [Tribolium castaneum]	-	Ras-related protein Rab-9A
unigene1653	129	0	2	129	-	-	-	-	-	-
unigene1654	280	0	2	204	-	-	-	-	80K05_HaBAC_fin, Helicoverpa armigera BAC, pupae DNA	-
unigene1655	175	0	2	165	-	-	-	-	-	-
unigene1656	361	0	2	249	-	-	-	-	-	-
unigene1657	183	0	2	147	-	-	-	-	-	-
unigene1658	151	0	2	150	-	GO:0003676//nucleic acid binding;GO:0034061	GO:0006259//DNA metabolic process	predicted protein [Naegleria gruberi]	-	DNA polymerase delta catalytic subunit
unigene1659	374	0	2	147	-	-	-	-	-	-
unigene1660	98	0	2	96	-	-	-	CRE-APM-1 protein [Caenorhabditis remanei]	-	AP-1 complex subunit mu-1
unigene1661	399	0	2	225	-	-	-	-	Heliothis virescens sodium channel protein (hscp) gene, intron 25; and Noct-1 SINE element, complete sequence	-
unigene1662	198	0	2	198	-	-	-	ribosomal protein L8 [Glossina morsitans morsitans]	Mamestra brassicae ribosomal protein L8 (rpl8) mRNA, complete cds	60S ribosomal protein L8
unigene1663	225	0	2	177	-	-	-	-	43E14_HaBAC_fin, Helicoverpa armigera BAC, pupae DNA	-
unigene1664	380	0	2	198	-	-	-	-	-	-
unigene1665	507	0	2	348	-	GO:0016788//hydrolase activity, acting on ester bonds	GO:0007444//imaginal disc development;GO:0007423//sensory organ development	hypothetical protein AaeL_AAEL014949 [Aedes aegypti]	PREDICTED: Nasonia vitripennis similar to CG3488-PA (LOC100117874), mRNA	Abhydrolase domain-containing protein 2
unigene1666	259	0	2	108	-	-	-	-	-	-
unigene1667	248	0	2	171	-	-	-	-	-	-
unigene1668	449	0	2	180	-	-	-	-	94B11_HaBAC_fin, Helicoverpa armigera BAC, pupae DNA	-
unigene1669	160	0	2	138	-	-	-	-	-	-
unigene1670	404	0	2	402	-	-	-	serine protease 7 [Lonomia obliqua]	92N13_HaBAC_fin, Helicoverpa armigera BAC, pupae DNA	-
unigene1671	115	0	2	114	-	-	-	-	-	Probable chlorophyll(ide) b reductase NYC1, chloroplastic
unigene1672	494	0	2	156	-	-	-	-	-	-
unigene1673	98	0	2	96	-	-	-	-	-	Poly [ADP-ribose] polymerase 1
unigene1674	261	0	2	135	-	-	-	-	-	-
unigene1675	428	0	2	246	-	-	-	-	Hemileuca sp. MFW-2000 18S ribosomal RNA gene, complete sequence	-
unigene1676	403	0	2	381	-	-	-	hypothetical protein EAG_08712 [Camponotus floridanus]	-	-
unigene1677	459	0	2	150	-	-	-	-	-	-
unigene1678	217	0	2	165	-	GO:0016491//oxidoreductase activity;GO:0005506//iron ion binding	GO:0008152//metabolic process	cytochrome P450 [Helicoverpa armigera]	12E11_HaBAC_fin, Helicoverpa armigera BAC, pupae DNA	Cytochrome P450 6B7
unigene1679	560	0	2	144	-	-	-	-	-	-
unigene1680	454	0	2	201	-	-	-	-	23L11_HaBAC_fin, Helicoverpa armigera BAC, pupae DNA	-
unigene1681	179	0	2	105	-	-	-	-	-	-
unigene1682	515	0	2	300	-	-	-	-	-	-
unigene1683	833	0	2	282	-	-	-	-	-	-
unigene1684	162	0	2	162	-	-	-	-	-	-
unigene1685	498	0	2	141	-	-	-	-	-	-
unigene1686	434	0	2	159	-	-	-	-	Heliothis subflexa clone 89F08 ABC transporter family C protein ABCC3 (ABCC3) gene, partial cds; ABC transporter family C protein ABCC2 (ABCC2) and SMC domain protein (nachbar) genes, complete cds; and ABC transporter family C protein ABCC1 (ABCC1) gene, partial cds	-
unigene1687	460	0	2	279	-	-	-	-	-	-
unigene1688	552	0	2	345	-	-	-	-	-	-
unigene1689	90	0	2	87	-	-	-	-	-	-
unigene1690	170	0	2	153	-	-	-	-	-	-
unigene1691	455	0	2	270	-	-	-	PREDICTED: similar to Ataxin-10 (Spinocerebellar ataxia type 10 protein homolog) (Brain protein E46) [Apis mellifera]	-	-
unigene1692	180	0	2	180	-	-	-	-	-	FACT complex subunit SSRP1-B
unigene1693	251	0	2	249	-	-	-	PREDICTED: zinc finger protein 300-like [Danio rerio]	-	Zinc finger protein 62 homolog
unigene1694	193	0	2	192	-	-	-	-	-	-
unigene1695	519	0	2	177	-	-	-	-	-	-
unigene1696	104	0	2	90	-	-	-	-	-	-
unigene1697	122	0	2	120	-	-	-	-	-	-
unigene1698	386	0	2	132	-	-	-	-	-	-
unigene1699	478	0	2	477	-	-	-	ORF2 [Bombyx mori]	-	Retrovirus-related Pol polyprotein from type-1 retrotransposable element R1 2 (Fragment)
unigene1700	190	0	2	108	-	-	-	-	-	-
unigene1701	501	0	2	369	-	-	-	GK10804 [Drosophila willistoni]	-	-
unigene1702	272	0	2	270	-	-	-	-	Anopheles gambiae str. PEST AGAP009972-PA (AgaP_AGAP009972) mRNA, partial cds	Protein MON2 homolog
unigene1703	325	0	2	201	-	-	-	Mod(mdg4)-heS00531 [Bombyx mori]	Bombyx mori Mod(mdg4)-heS00531 (Mod(mdg4)), mRNA	Modifier of mdg4
unigene1704	177	0	2	174	-	-	-	DUF51 family protein [Dictyostelium discoideum AX4]	-	Uncharacterized protein At2g38710
unigene1705	319	0	2	255	GO:0044464//cell part	GO:0005488//binding;GO:0004930//G-protein coupled receptor activity	GO:0007606//sensory perception of chemical stimulus	olfactory receptor 16 [Bombyx mori]	-	-
unigene1706	356	0	2	168	-	-	-	-	-	-
unigene1707	193	0	2	189	-	-	-	-	-	-
unigene1708	467	0	2	465	-	-	-	-	Spodoptera litura transferrin mRNA, complete cds	Transferrin
unigene1709	268	0	2	264	-	-	-	-	-	-
unigene1710	462	0	2	345	-	-	-	-	-	-
unigene1711	166	0	2	165	-	-	-	-	-	F-box/LRR-repeat protein 15
unigene1712	91	0	2	87	-	-	-	-	-	-
unigene1713	170	0	2	168	GO:0032991//macromolecular complex	GO:0005488//binding	-	hypothetical protein LOAG_04581 [Loa loa]	PREDICTED: Danio rerio splicing factor 3b, subunit 1, transcript variant 1 (sf3b1), mRNA	Splicing factor 3B subunit 1
unigene1714	453	0	2	228	-	-	-	hypothetical protein IscW_ISCW024385 [Ixodes scapularis]	Bemisia tabaci 16S ribosomal RNA gene, partial sequence	-
unigene1715	184	0	2	183	-	-	-	-	-	-
unigene1716	384	0	2	147	-	-	-	-	80K05_HaBAC_fin, Helicoverpa armigera BAC, pupae DNA	-
unigene1717	269	0	2	267	-	GO:0004672//protein kinase activity;GO:0032559	GO:0009790//embryo development;GO:0040009//regulation of growth rate;GO:0035264//multicellular organism growth;GO:0006464//protein modification process;GO:0009653//anatomical structure morphogenesis;GO:0002164//larval development	Protein kinase domain containing protein [Tetrahymena thermophila]	Nasonia vitripennis casein kinase 1, epsilon (Csnk1e), mRNA	Casein kinase I isoform delta-like
unigene1718	481	0	2	390	-	-	-	-	-	-
unigene1719	133	0	2	132	-	-	-	-	-	-
unigene1720	407	0	2	405	-	-	-	hypothetical protein TcasGA2_TC012652 [Tribolium castaneum]	-	-
unigene1721	95	0	2	93	-	-	-	-	-	-
unigene1722	451	0	2	171	-	-	-	-	41P10_HaBAC_fin, Helicoverpa armigera BAC, pupae DNA	-
unigene1723	206	0	2	117	-	-	-	-	41P10_HaBAC_fin, Helicoverpa armigera BAC, pupae DNA	-
unigene1724	169	0	2	108	-	-	-	-	-	-
unigene1725	350	0	2	186	-	-	-	-	-	-
unigene1726	166	0	2	165	-	-	-	-	-	-
unigene1727	187	0	2	186	-	-	-	-	-	Uncharacterized protein At5g49945
unigene1728	424	0	2	354	-	-	-	GK20905 [Drosophila willistoni]	-	Prickle-like protein 3
unigene1729	130	0	2	120	-	-	-	-	-	-
unigene1730	195	0	2	192	-	-	-	coiled-coil domain containing 94 [Acyrthosiphon pisum]	PREDICTED: Taeniopygia guttata similar to coiled-coil domain containing 94 (LOC100217571), mRNA	Coiled-coil domain-containing protein 94
unigene1731	232	0	2	228	-	-	-	-	-	-
unigene1732	178	0	2	177	-	-	-	-	-	-
unigene1733	264	0	2	153	-	GO:0016859//cis-trans isomerase activity	GO:0044267//cellular protein metabolic process	GG19723 [Drosophila erecta]	-	Peptidyl-prolyl cis-trans isomerase pin1
unigene1734	378	0	2	243	-	-	-	-	-	-
unigene1735	95	0	2	93	-	-	-	-	-	Ras-related protein RABD2a
unigene1736	110	0	2	108	-	-	-	-	-	-
unigene1737	554	0	2	360	-	-	-	-	-	-
unigene1738	208	0	2	207	GO:0005634//nucleus	GO:0005488//binding	GO:0006810//transport;GO:0033036;GO:0009987//cellular process	PREDICTED: RanBP2 (Ran-binding protein 2)-like [Saccoglossus kowalevskii]	-	Ran-binding protein 1 homolog c
unigene1739	240	0	2	165	-	-	-	-	-	-
unigene1740	387	0	2	384	-	-	-	GI15633 [Drosophila mojavensis]	Drosophila melanogaster CG11418 (CG11418), transcript variant B, mRNA	Poly(A) RNA polymerase, mitochondrial
unigene1741	107	0	2	105	-	-	-	-	-	-
unigene1742	162	0	2	159	-	-	-	-	-	Alanine aminotransferase 2
unigene1743	522	0	2	396	-	GO:0005488//binding	-	RNA binding motif protein 18 [Bombyx mori]	Bombyx mori RNA binding motif protein 18 (LOC692902), mRNA	Probable RNA-binding protein 18
unigene1744	327	0	2	153	-	-	-	-	-	-
unigene1745	242	0	2	240	GO:0005667//transcription factor complex	GO:0046914//transition metal ion binding;GO:0008135//translation factor activity, nucleic acid binding;GO:0003824//catalytic activity	GO:0006412//translation;GO:0006351//transcription, DNA-dependent	PREDICTED: similar to TBP-associated factor 1 CG17603-PA, isoform A [Apis mellifera]	PREDICTED: Rattus norvegicus TAF1 RNA polymerase II, TATA box binding protein (TBP)-associated factor (Taf1), mRNA	Transcription initiation factor TFIID subunit 1
unigene1746	140	0	2	114	-	-	-	-	-	-
unigene1747	658	0	2	135	-	-	-	-	-	-
unigene1748	443	0	2	189	-	-	-	-	23L11_HaBAC_fin, Helicoverpa armigera BAC, pupae DNA	-
unigene1749	156	0	2	156	-	-	-	non-LTR retrotransposon R1Bmks ORF2 protein [Bombyx mori]	-	-
unigene1750	306	0	2	306	GO:0005849//mRNA cleavage factor complex	GO:0003729//mRNA binding	GO:0031124//mRNA 3'-end processing	PREDICTED: similar to cleavage and polyadenylation specificity factor cpsf [Nasonia vitripennis]	-	Cleavage and polyadenylation specificity factor subunit 1
unigene1751	172	0	2	168	-	-	-	PREDICTED: similar to lysosomal acid lipase, putative [Nasonia vitripennis]	-	-
unigene1752	138	0	2	135	-	-	-	-	-	-
unigene1753	392	0	2	249	-	-	-	-	-	-
unigene1754	514	0	2	342	GO:0044444//cytoplasmic part	GO:0032559	GO:0043393//regulation of protein binding;GO:0006612//protein targeting to membrane;GO:0051131//chaperone-mediated protein complex assembly;GO:0006950//response to stress	Heat shock protein 4 [Danio rerio]	Helicoverpa armigera heat shock protein 105 mRNA, partial cds	Heat shock 70 kDa protein 4
unigene1755	364	0	2	333	-	-	-	-	-	-
unigene1756	353	0	2	189	-	-	-	-	-	-
unigene1757	187	0	2	102	-	-	-	-	-	-
unigene1758	455	0	2	189	-	-	-	C2 domain-containing protein, putative [Toxoplasma gondii VEG]	-	-
unigene1759	356	0	2	354	-	-	-	PREDICTED: similar to conserved hypothetical protein [Nasonia vitripennis]	-	-
unigene1760	561	0	2	189	-	-	-	-	-	-
unigene1761	125	0	2	123	-	-	-	-	-	-
unigene1762	492	0	2	165	-	-	-	-	-	-
unigene1763	249	0	2	246	-	GO:0016787//hydrolase activity	-	glycoside hydrolase family 35 protein [Polysphondylium pallidum PN500]	-	Beta-galactosidase 4
unigene1764	358	0	2	255	-	-	-	-	-	-
unigene1765	426	0	2	423	GO:0031012//extracellular matrix	GO:0008233//peptidase activity;GO:0005198//structural molecule activity	GO:0043062//extracellular structure organization	lacunin [Manduca sexta]	Aedes aegypti papilin partial mRNA	Papilin
unigene1766	443	0	2	180	-	-	-	-	23L11_HaBAC_fin, Helicoverpa armigera BAC, pupae DNA	-
unigene1767	572	0	2	228	-	-	-	-	31C13_HaBAC_fin, Helicoverpa armigera BAC, pupae DNA	-
unigene1768	115	0	2	114	-	-	-	-	-	-
unigene1769	390	0	2	132	-	-	-	-	-	-
unigene1770	460	0	2	282	-	-	-	-	-	-
unigene1771	368	0	2	165	-	-	-	-	94B11_HaBAC_fin, Helicoverpa armigera BAC, pupae DNA	-
unigene1772	494	0	2	150	-	-	-	-	25P08_HaBAC_fin, Helicoverpa armigera BAC, pupae DNA	-
unigene1773	413	0	2	411	GO:0043231//intracellular membrane-bounded organelle;GO:0005913//cell-cell adherens junction;GO:0031224//intrinsic to membrane;GO:0044444//cytoplasmic part	GO:0046914//transition metal ion binding;GO:0004674//protein serine/threonine kinase activity;GO:0032559;GO:0008289//lipid binding	GO:0048699//generation of neurons;GO:0007163//establishment or maintenance of cell polarity;GO:0007417//central nervous system development;GO:0040023//establishment of nucleus localization;GO:0034331;GO:0048513//organ development;GO:0040001//establishment of mitotic spindle localization;GO:0007165//signal transduction;GO:0006464//protein modification process;GO:0007509//mesoderm migration involve…	atypical protein kinase C [Bombyx mori]	Bombyx mori atypical protein kinase C (Apkc), mRNA	Protein kinase C iota type
unigene1774	504	0	2	135	-	-	-	-	-	-
unigene1775	545	0	2	198	-	-	-	-	-	-
unigene1776	129	0	2	129	-	-	-	-	-	Transmembrane 9 superfamily member 4
unigene1777	158	0	2	156	-	-	-	-	-	-
unigene1778	278	0	2	99	-	-	-	-	-	-
unigene1779	456	0	2	342	-	-	-	PHD finger protein, putative [Pediculus humanus corporis]	-	-
unigene1780	424	0	2	138	-	-	-	-	-	-
unigene1781	594	0	2	204	-	-	-	PREDICTED: similar to alanine aminotransferase [Acyrthosiphon pisum]	-	-
unigene1782	112	0	2	111	-	-	-	-	-	Beta-galactosidase 5
unigene1783	488	0	2	486	-	GO:0046872//metal ion binding	GO:0007166//cell surface receptor linked signaling pathway	predicted protein [Pediculus humanus corporis]	PREDICTED: Strongylocentrotus purpuratus similar to calcium and integrin binding protein CIB (LOC574949), mRNA	Calcium and integrin-binding family member 3
unigene1784	382	0	2	300	-	GO:0004872//receptor activity	-	olfactory receptor 11 [Helicoverpa armigera]	Helicoverpa armigera candidate odorant receptor 2 mRNA, complete cds	-
unigene1785	478	0	2	276	-	GO:0046872//metal ion binding	-	cytochrome P450 [Papilio xuthus]	-	Cytochrome P450 4c3
unigene1786	156	0	2	153	-	-	-	-	-	-
unigene1787	343	0	2	186	-	-	-	-	-	-
unigene1788	171	0	2	162	-	-	-	-	-	-
unigene1789	344	0	2	171	-	-	-	sex peptide receptor [Helicoverpa armigera]	Helicoverpa armigera sex peptide receptor mRNA, complete cds	-
unigene1790	615	0	2	144	-	-	GO:0006810//transport	PREDICTED: similar to adenylate cyclase [Acyrthosiphon pisum]	11C15_HaBAC_fin, Helicoverpa armigera BAC, pupae DNA	-
unigene1791	467	0	2	177	-	-	-	-	-	-
unigene1792	325	0	2	324	-	-	-	-	-	-
unigene1793	495	0	2	384	GO:0031224//intrinsic to membrane;GO:0000785//chromatin	GO:0003676//nucleic acid binding;GO:0005267//potassium channel activity	GO:0006351//transcription, DNA-dependent;GO:0034728;GO:0030001//metal ion transport	AGAP007709-PA [Anopheles gambiae str. PEST]	PREDICTED: Tribolium castaneum similar to AGAP007709-PA (LOC662676), mRNA	Potassium voltage-gated channel subfamily H member 6
unigene1794	177	0	2	132	-	-	-	-	-	-
unigene1795	394	0	2	135	-	-	-	-	Helicoverpa armigera clone KGHa033C10 carboxyl/choline esterase CCE001f mRNA, partial cds	-
unigene1796	494	0	2	240	-	-	-	-	-	-
unigene1797	675	0	2	675	-	GO:0004871//signal transducer activity;GO:0004713//protein tyrosine kinase activity;GO:0005488//binding	GO:0009888//tissue development;GO:0001751//compound eye photoreceptor cell differentiation;GO:0007517//muscle organ development;GO:0006935//chemotaxis;GO:0006464//protein modification process;GO:0002682//regulation of immune system process;GO:0000165//MAPKKK cascade	AGAP012070-PA [Anopheles gambiae str. PEST]	-	ALK tyrosine kinase receptor
unigene1798	207	0	2	204	-	-	-	-	-	-
unigene1799	364	0	2	360	-	-	-	-	-	-
unigene1800	274	0	2	204	-	-	-	-	-	-
unigene1801	501	0	2	204	-	-	-	-	Helicoverpa zea pheromone binding protein (PBP) mRNA, complete cds	-
unigene1802	398	0	2	288	-	-	-	GK21607 [Drosophila willistoni]	-	Nucleoporin NUP188 homolog
unigene1803	402	0	2	147	-	-	-	-	-	-
unigene1804	488	0	2	396	-	-	-	-	-	-
unigene1805	189	0	2	165	-	-	-	-	-	-
unigene1806	523	0	2	345	-	-	-	-	02A22_HaBAC_fin, Helicoverpa armigera BAC, pupae DNA	-
unigene1807	184	0	2	183	-	-	-	-	-	-
unigene1808	515	0	2	222	-	-	-	-	-	-
unigene1809	177	0	2	144	-	-	-	-	-	-
unigene1810	149	0	2	147	-	-	-	-	-	Expansin-B4
unigene1811	524	0	2	522	-	-	-	-	-	-
unigene1812	271	0	2	105	-	-	-	-	-	-
unigene1813	499	0	2	237	-	-	-	-	Bombyx mori profilin protein mRNA, complete cds	-
unigene1814	131	0	2	90	-	-	-	-	-	-
unigene1815	513	0	2	282	-	-	-	-	-	-
unigene1816	476	0	2	162	-	-	-	-	-	-
unigene1817	274	0	2	135	-	-	-	-	23L11_HaBAC_fin, Helicoverpa armigera BAC, pupae DNA	-
unigene1818	626	0	2	408	-	-	-	conserved hypothetical protein [Pediculus humanus corporis]	26P10_HaBAC_fin, Helicoverpa armigera BAC, pupae DNA	-
unigene1819	440	0	2	183	-	-	-	-	41B01_HaBAC_fin, Helicoverpa armigera BAC, pupae DNA	-
unigene1820	168	0	2	165	-	-	-	-	-	-
unigene1821	163	0	2	159	-	-	-	-	-	-
unigene1822	472	0	2	414	-	-	GO:0031572//G2/M transition DNA damage checkpoint	AGAP006680-PB [Anopheles gambiae str. PEST]	-	Uncharacterized protein C12orf41 homolog
unigene1823	163	0	2	159	-	-	-	predicted protein [Nematostella vectensis]	Apusomonas proboscidea 18S ribosomal RNA gene, partial sequence; internal transcribed spacer 1, 5.8S ribosomal RNA gene, and internal transcribed spacer 2, complete sequence; and 28S ribosomal RNA gene, partial sequence	Putative uncharacterized protein ART2
unigene1824	233	0	2	231	-	-	-	-	-	Germin-like protein 1-4
unigene1825	292	0	2	291	-	-	-	-	-	-
unigene1826	397	0	2	228	-	-	-	GL20491 [Drosophila persimilis]	-	Zinc finger protein 319
unigene1827	552	0	2	228	-	-	-	-	11C07_HaBAC_fin, Helicoverpa armigera BAC, pupae DNA	-
unigene1828	358	0	2	303	-	-	-	-	-	-
unigene1829	337	0	2	333	-	-	-	hypothetical protein Phum_PHUM189490 [Pediculus humanus corporis]	-	-
unigene1830	468	0	2	141	-	-	-	-	-	-
unigene1831	488	0	2	486	-	GO:0046914//transition metal ion binding	-	four and a half lim domains [Aedes aegypti]	PREDICTED: Nasonia vitripennis similar to CG32171-PD (LOC100120714), mRNA	Four and a half LIM domains protein 2
unigene1832	540	0	2	207	-	-	-	-	-	-
unigene1833	475	0	2	297	GO:0005667//transcription factor complex	GO:0005488//binding;GO:0003702//RNA polymerase II transcription factor activity	GO:0006352//transcription initiation, DNA-dependent	conserved hypothetical protein [Culex quinquefasciatus]	-	Transcription initiation factor TFIID subunit 2
unigene1834	475	0	2	225	-	-	-	-	41P10_HaBAC_fin, Helicoverpa armigera BAC, pupae DNA	-
unigene1835	244	0	2	141	-	-	-	-	-	-
unigene1836	141	0	2	129	-	-	-	-	-	-
unigene1837	233	0	2	141	-	-	-	-	-	-
unigene1838	434	0	2	402	-	-	-	-	-	-
unigene1839	242	0	2	240	-	-	-	-	-	-
unigene1840	457	0	2	318	GO:0005789//endoplasmic reticulum membrane;GO:0031224//intrinsic to membrane	GO:0004576//oligosaccharyl transferase activity	GO:0006464//protein modification process	Dolichyl-diphosphooligosaccharide--protein glycosyltransferase subunit 1 [Harpegnathos saltator]	-	Dolichyl-diphosphooligosaccharide--protein glycosyltransferase subunit 1
unigene1841	180	0	2	177	-	-	-	-	-	-
unigene1842	273	0	2	273	-	-	-	-	-	-
unigene1843	552	0	2	420	GO:0005578//proteinaceous extracellular matrix	GO:0005488//binding	GO:0009987//cellular process;GO:0048513//organ development;GO:0016043//cellular component organization	PREDICTED: similar to procollagen, type XI, alpha 2 [Apis mellifera]	-	Collagen alpha-1(XXII) chain
unigene1844	104	0	2	102	-	-	-	-	-	-
unigene1845	193	0	2	129	-	-	-	-	-	-
unigene1846	556	0	2	150	-	GO:0016491//oxidoreductase activity;GO:0005506//iron ion binding	-	truncated cytochrome P450 [Helicoverpa zea]	Helicoverpa zea truncated cytochrome P450 mRNA, complete cds	-
unigene1847	308	0	2	222	-	-	-	hypothetical protein TcasGA2_TC010304 [Tribolium castaneum]	-	-
unigene1848	402	0	2	342	-	-	-	ribosomal protein L4 [Heliothis virescens]	Heliothis virescens ribosomal protein L4 mRNA, complete cds	60S ribosomal protein L4
unigene1849	379	0	2	189	-	-	-	-	-	-
unigene1850	89	0	2	66	-	-	-	-	-	-
unigene1851	86	0	2	84	-	-	-	-	-	-
unigene1852	700	0	2	222	-	-	-	-	94B11_HaBAC_fin, Helicoverpa armigera BAC, pupae DNA	-
unigene1853	452	0	2	321	-	GO:0003824//catalytic activity;GO:0046914//transition metal ion binding	-	ring-box protein 1 [Loa loa]	Culex quinquefasciatus RING-box protein 1A, mRNA	RING-box protein 1a
unigene1854	489	0	2	201	-	-	-	-	-	-
unigene1855	234	0	2	123	-	-	-	-	-	-
unigene1856	194	0	2	141	-	-	-	-	-	-
unigene1857	123	0	2	123	-	-	-	-	-	-
unigene1858	534	0	2	306	-	-	-	-	-	-
unigene1859	317	0	2	168	-	-	-	-	Ascogregarina taiwanensis 18S ribosomal RNA gene, partial sequence; and internal transcribed spacer 1, 5.8S ribosomal RNA gene, internal transcribed spacer 2, 26S ribosomal RNA and 5S ribosomal RNA genes, complete sequence	-
unigene1860	138	0	2	138	-	-	-	-	-	-
unigene1861	329	0	2	243	GO:0043005//neuron projection;GO:0043231//intracellular membrane-bounded organelle;GO:0043234//protein complex;GO:0044444//cytoplasmic part	GO:0004674//protein serine/threonine kinase activity;GO:0032559	GO:0007166//cell surface receptor linked signaling pathway;GO:0048511//rhythmic process;GO:0007626//locomotory behavior;GO:0060179//male mating behavior;GO:0048806//genitalia development;GO:0040009//regulation of growth rate;GO:0001654//eye development;GO:0009790//embryo development;GO:0006935//chemotaxis;GO:0006464//protein modification process;GO:0045168//cell-cell signaling involved in cell fa…	PREDICTED: similar to CK2 alpha subunit [Strongylocentrotus purpuratus]	Rattus norvegicus casein kinase 2, alpha prime polypeptide, mRNA (cDNA clone MGC:188044 IMAGE:7114331), complete cds	Casein kinase II subunit alpha-1
unigene1862	316	0	2	120	-	-	-	-	-	-
unigene1863	388	0	2	228	-	-	-	-	-	-
unigene1864	151	0	2	141	-	-	-	-	-	-
unigene1865	551	0	2	210	-	-	-	-	-	-
unigene1866	533	0	2	252	-	-	-	hypothetical protein EAG_03557 [Camponotus floridanus]	Hemileuca sp. L6 isolate L6 28S ribosomal RNA gene, partial sequence	-
unigene1867	549	0	2	216	-	-	-	-	31C13_HaBAC_fin, Helicoverpa armigera BAC, pupae DNA	-
unigene1868	338	0	2	201	-	-	-	-	-	-
unigene1869	236	0	2	183	-	-	-	-	-	-
unigene1870	250	0	2	228	-	-	-	-	-	-
unigene1871	399	0	2	396	-	-	-	GH12857 [Drosophila grimshawi]	-	Ribonucleases P/MRP protein subunit POP1
unigene1872	332	0	2	138	-	-	-	-	-	-
unigene1873	530	0	2	402	-	-	-	-	Plasmodium falciparum 3D7 chromosome 9	Putative pre-mRNA-splicing factor ATP-dependent RNA helicase PRP1 (Fragment)
unigene1874	557	0	2	264	-	-	-	-	-	-
unigene1875	565	0	2	258	-	-	-	-	Helicoverpa armigera clone KGHa024E09 carboxyl/choline esterase CCE014a mRNA, complete cds	-
unigene1876	451	0	2	153	-	-	-	-	12E11_HaBAC_fin, Helicoverpa armigera BAC, pupae DNA	-
unigene1877	141	0	2	123	-	-	-	-	-	-
unigene1878	354	0	2	231	-	-	-	-	-	-
unigene1879	84	0	2	81	-	-	-	-	-	Malate dehydrogenase, glyoxysomal
unigene1880	414	0	2	411	-	-	-	-	-	-
unigene1881	415	0	2	414	-	-	-	-	-	-
unigene1882	154	0	2	114	-	-	-	-	-	-
unigene1883	87	0	2	84	-	-	-	-	-	-
unigene1884	450	0	2	207	-	-	-	-	-	-
unigene1885	539	0	2	153	-	-	-	-	-	-
unigene1886	264	0	2	174	-	-	-	-	-	-
unigene1887	136	0	2	135	-	GO:0016705//oxidoreductase activity, acting on paired donors, with incorporation or reduction of molecular oxygen;GO:0016209//antioxidant activity	GO:0008152//metabolic process;GO:0019725//cellular homeostasis	thioredoxin peroxidase [Psoroptes ovis]	-	2-Cys peroxiredoxin BAS1, chloroplastic (Fragment)
unigene1888	370	0	2	369	-	-	-	Bla g 2 allergen variant [Blattella germanica]	Blattella germanica aspartic protease precursor mRNA, complete cds	Aspartic protease Bla g 2
unigene1889	165	0	2	162	-	-	-	-	-	-
unigene1890	442	0	2	183	-	-	-	-	-	-
unigene1891	430	0	2	183	-	-	-	-	26P10_HaBAC_fin, Helicoverpa armigera BAC, pupae DNA	-
unigene1892	253	0	2	147	-	-	-	vitellogenin [Blattella germanica]	Blattella germanica mRNA for vitellogenin, complete CDS	-
unigene1893	102	0	2	102	-	-	-	-	-	-
unigene1894	328	0	2	231	-	-	-	-	41B01_HaBAC_fin, Helicoverpa armigera BAC, pupae DNA	-
unigene1895	302	0	2	162	-	-	-	-	-	-
unigene1896	135	0	2	135	-	-	-	-	-	-
unigene1897	454	0	2	201	-	-	-	-	11C07_HaBAC_fin, Helicoverpa armigera BAC, pupae DNA	-
unigene1898	83	0	2	81	-	-	-	-	-	-
unigene1899	86	0	2	84	-	-	-	-	31C13_HaBAC_fin, Helicoverpa armigera BAC, pupae DNA	-
unigene1900	172	0	2	171	-	-	-	-	-	-
unigene1901	479	0	2	477	-	GO:0016757//transferase activity, transferring glycosyl groups	-	glycogen phosphorylase family protein, putative [Toxoplasma gondii ME49]	-	Glycogen phosphorylase 1
unigene1902	225	0	2	225	GO:0016021//integral to membrane	GO:0015291//secondary active transmembrane transporter activity	GO:0006810//transport	sodium and chloride dependent proline transporter [Manduca sexta]	-	Sodium- and chloride-dependent betaine transporter
unigene1903	394	0	2	357	-	-	-	hypothetical protein TcasGA2_TC011986 [Tribolium castaneum]	-	Neurogenic locus notch homolog protein 1
unigene1904	222	0	2	204	-	-	-	PREDICTED: similar to EGG sterile (unfertilizable) family member (egg-1) [Acyrthosiphon pisum]	-	-
unigene1905	141	0	2	99	-	-	-	-	-	-
unigene1906	125	0	2	123	-	-	-	-	-	-
unigene1907	161	0	2	105	-	-	-	-	-	-
unigene1908	86	0	2	63	-	-	-	-	-	-
unigene1909	423	0	2	141	-	-	-	-	-	-
unigene1910	202	0	2	195	-	-	-	-	-	-
unigene1911	625	0	2	168	-	GO:0004175//endopeptidase activity	GO:0019538//protein metabolic process	serine proteinase-like protein 2 [Manduca sexta]	Helicoverpa armigera voltage-gated sodium channel alpha subunit gene, partial cds; and cytochrome p450 6B7 (CYP6B7), cytochrome p450 6B6 (CYP6B6), and cytochrome p450 6B2 (CYP6B2) genes, complete cds	Tissue-type plasminogen activator
unigene1912	362	0	2	147	-	-	-	-	-	-
unigene1913	189	0	2	186	-	-	-	-	-	-
unigene1914	496	0	2	285	-	-	-	AGAP000769-PA [Anopheles gambiae str. PEST]	-	Transmembrane protein 41 homolog
unigene1915	93	0	2	93	-	-	-	-	-	-
unigene1916	779	0	2	150	-	-	-	-	Helicoverpa armigera voltage-gated sodium channel alpha subunit gene, partial cds; and cytochrome p450 6B7 (CYP6B7), cytochrome p450 6B6 (CYP6B6), and cytochrome p450 6B2 (CYP6B2) genes, complete cds	-
unigene1917	274	0	2	273	-	-	-	coiled-coil domain-containing protein 135 [Bos taurus]	-	Coiled-coil domain-containing protein 135
unigene1918	756	0	2	225	-	-	-	-	Helicoverpa armigera E-cadherin (E-cadherin) gene, partial cds	-
unigene1919	440	0	2	213	-	-	-	-	-	-
unigene1920	303	0	2	126	-	-	-	-	-	-
unigene1921	494	0	2	285	-	-	-	-	-	-
unigene1922	224	0	2	123	-	-	-	-	Bombyx mori genomic DNA, chromosome 19, BAC clone:510L24, complete sequence	-
unigene1923	418	0	2	411	-	-	-	-	-	-
unigene1924	356	0	2	354	-	-	-	-	-	-
unigene1925	146	0	2	144	-	-	-	-	-	Acyltransferase-like protein At3g26840, chloroplastic
unigene1926	151	0	2	132	-	-	-	-	-	-
unigene1927	239	0	2	237	-	-	-	-	-	-
unigene1928	316	0	2	189	-	GO:0016831//carboxy-lyase activity;GO:0048037//cofactor binding	GO:0033057;GO:0030534//adult behavior;GO:0019752//carboxylic acid metabolic process	hypothetical protein TcasGA2_TC012567 [Tribolium castaneum]	Drosophila melanogaster RH58282 full insert cDNA	Aromatic-L-amino-acid decarboxylase
unigene1929	419	0	2	417	GO:0005681//spliceosomal complex	GO:0016859//cis-trans isomerase activity	GO:0000377;GO:0044267//cellular protein metabolic process	GK20914 [Drosophila willistoni]	Drosophila ananassae GF11272 (Dana\GF11272), mRNA	Peptidyl-prolyl cis-trans isomerase-like 2
unigene1930	446	0	2	246	-	-	-	-	Helicoverpa zea microsatellite locus HzMS3-1 sequence	-
unigene1931	356	0	2	186	-	-	-	-	-	-
unigene1932	355	0	2	237	-	-	-	Ac1147-like protein [Diaphorina citri]	Bombyx mori voucher BT0131 18S ribosomal RNA gene, partial sequence	-
unigene1933	314	0	2	312	-	-	-	-	-	-
unigene1934	488	0	2	486	GO:0005849//mRNA cleavage factor complex	-	GO:0006396//RNA processing	PREDICTED: similar to Protein suppressor of forked [Apis mellifera]	-	Protein suppressor of forked
unigene1935	390	0	2	387	-	-	-	-	-	-
unigene1936	183	0	2	177	-	-	-	-	-	Putative glucose-6-phosphate 1-epimerase
unigene1937	126	0	2	123	-	-	-	-	-	-
unigene1938	143	0	2	141	GO:0044424//intracellular part	GO:0005515//protein binding;GO:0032559	GO:0006457//protein folding;GO:0050896//response to stimulus	chaperonin GroL [Rickettsia endosymbiont of Ixodes scapularis]	-	RuBisCO large subunit-binding protein subunit alpha (Fragment)
unigene1939	643	0	2	252	-	-	-	-	-	-
unigene1940	513	0	2	210	-	GO:0004091//carboxylesterase activity	-	hypothetical protein TRIADDRAFT_19242 [Trichoplax adhaerens]	-	Acetylcholinesterase
unigene1941	161	0	2	159	-	-	-	-	-	-
unigene1942	82	0	2	81	-	-	-	-	-	-
unigene1943	425	0	2	396	-	-	-	-	-	-
unigene1944	346	0	2	279	-	-	-	replication protein A1 large subunit [Cryptosporidium parvum Iowa II]	-	-
unigene1945	446	0	2	204	-	-	-	-	-	-
unigene1946	748	0	2	237	-	-	-	-	-	-
unigene1947	529	0	2	207	-	-	-	-	-	-
unigene1948	578	0	2	240	-	-	-	conserved hypothetical protein [Pediculus humanus corporis]	Helicoverpa zea cytochrome P450 (CYP9A14) gene, complete cds; and insertion sequences HzIS1-1 and HzIS1-2, transposons HzMITE2-1 and HzMITE3, complete sequence	UPF0464 protein C15orf44 homolog
unigene1949	518	0	2	468	GO:0031981//nuclear lumen;GO:0030529//ribonucleoprotein complex	GO:0070011;GO:0046914//transition metal ion binding;GO:0004674//protein serine/threonine kinase activity;GO:0032559	GO:0006351//transcription, DNA-dependent;GO:0002224//toll-like receptor signaling pathway;GO:0007169//transmembrane receptor protein tyrosine kinase signaling pathway;GO:0006468//protein phosphorylation;GO:0006935//chemotaxis;GO:0000165//MAPKKK cascade	PREDICTED: similar to ribosomal protein S6 kinase, 90kDa, polypeptide 5 [Tribolium castaneum]	PREDICTED: Strongylocentrotus purpuratus hypothetical LOC581399 (LOC581399), mRNA	Ribosomal protein S6 kinase alpha-5
unigene1950	467	0	2	168	-	-	-	-	-	-
unigene1951	484	0	2	156	-	-	-	-	-	-
unigene1952	171	0	2	168	-	-	-	-	-	-
unigene1953	495	0	2	192	-	-	-	-	-	-
unigene1954	175	0	2	120	-	-	-	-	-	-
unigene1955	489	0	2	354	-	-	-	cytochrome P450-like TBP [Helicoverpa armigera]	Bombyx mori 28S large subunit ribosomal RNA gene, partial sequence	Hemolin
unigene1956	106	0	2	105	-	-	-	-	-	125 kDa kinesin-related protein
unigene1957	382	0	2	201	-	-	-	-	-	-
unigene1958	281	0	2	237	-	-	-	-	-	-
unigene1959	382	0	2	381	-	GO:0046872//metal ion binding	-	GJ23745 [Drosophila virilis]	-	JmjC domain-containing histone demethylation protein 1
unigene1960	450	0	2	363	-	-	-	-	-	Protein FLUORESCENT IN BLUE LIGHT, chloroplastic
unigene1961	97	0	2	96	-	-	-	-	-	-
unigene1962	160	0	2	132	-	-	-	RecName: Full=97 kDa heat shock protein; AltName: Full=Heat shock protein 110	-	97 kDa heat shock protein
unigene1963	177	0	2	150	-	-	-	-	-	-
unigene1964	376	0	2	150	-	-	-	PREDICTED: similar to Probable phospholipid-transporting ATPase IF (ATPase class I type 11B) (ATPase IR), partial [Strongylocentrotus purpuratus]	-	Probable phospholipid-transporting ATPase IF
unigene1965	387	0	2	270	-	-	-	-	-	-
unigene1966	541	0	2	453	-	-	-	pre-mRNA splicing factor [Babesia bovis T2Bo]	Babesia bovis pre-mRNA splicing factor, putative (BBOV_IV007490) partial mRNA	Pre-mRNA-splicing factor 38A
unigene1967	124	0	2	123	-	-	-	-	-	Ribosomal protein S3, mitochondrial
unigene1968	148	0	2	93	-	-	-	-	-	-
unigene1969	138	0	2	138	-	-	-	-	-	-
unigene1970	111	0	2	108	-	-	-	-	-	-
unigene1971	487	0	2	486	-	-	-	-	-	-
unigene1972	393	0	2	210	GO:0030427//site of polarized growth;GO:0005818//aster;GO:0070161;GO:0044444//cytoplasmic part	GO:0046872//metal ion binding;GO:0015631//tubulin binding	GO:0007267//cell-cell signaling;GO:0001558//regulation of cell growth;GO:0016198//axon choice point recognition;GO:0009886//post-embryonic morphogenesis;GO:0007420//brain development;GO:0035148//tube formation;GO:0035146;GO:0022402//cell cycle process;GO:0001709//cell fate determination;GO:0007019//microtubule depolymerization;GO:0060541//respiratory system development	PREDICTED: similar to CG18076-PB [Nasonia vitripennis]	Drosophila grimshawi GH22959 (Dgri\GH22959), mRNA	Dystonin
unigene1973	400	0	2	129	-	-	-	-	-	-
unigene1974	100	0	2	99	-	-	-	-	-	-
unigene1975	495	0	2	495	-	-	-	Techylectin-5B [Harpegnathos saltator]	-	-
unigene1976	511	0	2	282	-	GO:0003824//catalytic activity	GO:0008152//metabolic process	hydroxybutyrate dehydrogenase [Heliothis virescens]	-	Dehydrogenase/reductase SDR family member 4
unigene1977	281	0	2	225	-	-	-	-	94B11_HaBAC_fin, Helicoverpa armigera BAC, pupae DNA	-
unigene1978	85	0	2	66	-	-	-	-	-	-
unigene1979	451	0	2	351	-	GO:0032559;GO:0042623//ATPase activity, coupled	-	AGAP008528-PA [Anopheles gambiae str. PEST]	Branchiostoma floridae hypothetical protein, mRNA	Probable pre-mRNA-splicing factor ATP-dependent RNA helicase mog-1
unigene1980	509	0	2	216	-	GO:0060089	GO:0006351//transcription, DNA-dependent	period [Bombyx mori]	-	-
unigene1981	161	0	2	159	GO:0030175//filopodium;GO:0044425//membrane part;GO:0044444//cytoplasmic part	GO:0046983//protein dimerization activity;GO:0019904//protein domain specific binding;GO:0042802//identical protein binding;GO:0004888//transmembrane receptor activity	GO:0048699//generation of neurons;GO:0007417//central nervous system development;GO:0006357//regulation of transcription from RNA polymerase II promoter;GO:0016055//Wnt receptor signaling pathway;GO:0045137//development of primary sexual characteristics;GO:0030036//actin cytoskeleton organization;GO:0043406//positive regulation of MAP kinase activity;GO:0030098//lymphocyte differentiation;GO:0032…	Frizzled-10 [Harpegnathos saltator]	-	Frizzled-10
unigene1982	133	0	2	129	GO:0042579//microbody	GO:0046914//transition metal ion binding;GO:0003824//catalytic activity	GO:0008152//metabolic process	predicted protein [Nematostella vectensis]	PREDICTED: Taeniopygia guttata similar to zinc binding alcohol dehydrogenase domain containing 2 (LOC100231084), mRNA	Zinc-binding alcohol dehydrogenase domain-containing protein 2
unigene1983	541	0	2	540	-	-	-	-	-	-
unigene1984	511	0	2	315	GO:0005913//cell-cell adherens junction;GO:0005924//cell-substrate adherens junction;GO:0044444//cytoplasmic part	-	GO:0001654//eye development;GO:0007264//small GTPase mediated signal transduction;GO:0007391//dorsal closure;GO:0043408//regulation of MAPKKK cascade;GO:0007166//cell surface receptor linked signaling pathway;GO:0007389//pattern specification process	hypothetical protein TcasGA2_TC014012 [Tribolium castaneum]	-	Afadin
unigene1985	159	0	2	81	-	-	-	-	-	-
unigene1986	788	0	2	201	-	-	-	-	-	-
unigene1987	341	0	2	123	-	-	-	-	Bombyx mori genomic DNA, chromosome 15, BAC clone:536D15, complete sequence	-
unigene1988	504	0	2	234	-	-	-	PREDICTED: hypothetical protein [Bos taurus]	Bombyx mori voucher BT0131 18S ribosomal RNA gene, partial sequence	-
unigene1989	89	0	2	87	-	-	-	-	-	-
unigene1990	314	0	2	150	-	-	-	-	-	-
unigene1991	265	0	2	264	-	-	-	-	-	-
unigene1992	751	0	2	219	-	-	-	-	Helicoverpa zea retrotransposon HzRTE-1-2, complete sequence; disrupted putative cytochrome P450 (CYP321A2) gene, complete sequence; and insertion sequence HzIS1-3, complete sequence	-
unigene1993	480	0	2	222	-	-	-	CHK1 checkpoint-like protein [Helicoverpa armigera]	Diphylleia rotans small subunit ribosomal RNA gene, partial sequence	-
unigene1994	166	0	2	162	-	-	-	-	-	DNA polymerase delta small subunit
unigene1995	496	0	2	381	-	GO:0000166//nucleotide binding;GO:0004702//receptor signaling protein serine/threonine kinase activity	GO:0001934//positive regulation of protein phosphorylation	GJ20738 [Drosophila virilis]	PREDICTED: Nasonia vitripennis similar to CG4527-PB (LOC100119808), mRNA	STE20-like serine/threonine-protein kinase
unigene1996	279	0	2	198	-	-	-	-	-	-
unigene1997	469	0	2	468	GO:0044444//cytoplasmic part	GO:0046914//transition metal ion binding;GO:0016491//oxidoreductase activity;GO:0016297//acyl-[acyl-carrier-protein] hydrolase activity;GO:0022892	GO:0008152//metabolic process	PREDICTED: similar to fatty acid synthase [Tribolium castaneum]	Drosophila pseudoobscura pseudoobscura GA17497 (Dpse\GA17497), mRNA	Fatty acid synthase
unigene1998	356	0	2	111	-	-	-	-	-	-
[truncated: 35,922 more rows]
