# Supplementary material for: Candidate Olfaction Genes Identified within the Helicoverpa armigera Antennal Transcriptome
Source: PLoS One. 2012 Oct 26;7(10):e48260. doi: 10.1371/journal.pone.0048260 (PMC3482190; doi:10.1371/journal.pone.0048260)
Supplement: Supplementary Material S5 — Unigenes of candidate olfactory genes identified in this study, FASTA formatted file. (TXT) [file pone.0048260.s005.txt]

>unigene7630_HarmOR2
TGCGTCTATTTTTTTAATAAAAACTCATTATGTTTTTTTAGAAGCTCTCTACTTTTTGTT
TTATATTAAATTCTTAAGTTAAACGTTTGAAAGGACTCTTAATTATTTTTCTTGTTTTTT
GAAGACCTAGTAGCCAGCCTGGACTGGAAAAATAAAATGATAAAATAATTTATATTCAGC
CTAATTTTGCCTGCGACATGTTATTTTAAAAAAATTCCATGGCAACAGTAAAGAAATTAA
AAAAAATTAAAGTAGGTATAGTTATCGGCACGAATCTTGAGCTCTGACTTCATCTGCGCA
GAAGTGATTTATTAGCAAAGAACCAAACCCGAATGACGGCTATGATGCGATGCATTGCGG
ACCAATCACCGCTTTACAACAAAAGGGACCCAATAAATTACTTCTGCGCAGATGAAGGTC
AGCGCTCAAGATTCATGACGATGATTATATATAATTTTTTGCGCTTTGACCTGAATCATA
CTTGATTGTATTGCTTATAGGTAGGTACTTCCCTAATTCTTAATTGAGACAGATTTTTTT
CTTTCTTACTTACAACATAAGTACATAAGTTCCTACCGTTGTTTTTTTCCATCAAAATGT
GACGTAAAATGCATGCTCGGTTGAAAACTGCGCTCATTTTTCATAATGCGTCACGTAGAT
TAAGCTCGACAGACGCCAGTAAAGTACTTTAGTAAACAGATGCTACAATATACCGCAGCA
TAATTTGTATGTGGTAAGCATAAGCTTTATTGTTCAACCACTAAACTGTATTAATCATGA
AAATTCCAATAAAATGGTTCGCGCACATTTTTCACGAACAAAAACTCGCGTCGATGCCAG
TCCACTGCTAGCATACTTATTTTTATGTTCGCGCCAGTTGATAAGTATTTGTACTTGTAC
CTACATTAAGTTTATTGCACACTTTAATATTAGTATTATTCATTTATTAATTGGAGATCT
AACTGAAAGTTGAAATAATGCATAAAGTATTTAACGATCAACAAAATATTAAAATAGACT
TTGTAATAGAGTAGCGATGTTTGTACTTTGTCCAGTTTATTTGAGTTGTACCAACACCAT
GAAGTAGGTAACCACGGCTCCCAGGACCGAAGCGAACAAATCAAGTGAGACCGTGAAGAA
CTTGGCTCCGGAGATGCTCATAGCCTTCTGGCACTGTTGACAGACGATCTGCACGAATGT
CTTCGCTTCCTCGGAGCCGTCATACCACTGGCAGGAGTAAGCTGCCTCCATTACTGATGA
GCTCTCTTCAATGAGCCTATTTCCAAAAATGCAGAAGTGGAACACTTGACCCAGAGTGTA
ACTCAAGTATCCGATTGTACTGAAAGCATACACGTTGATTCCGTTGATCTTAGTAGCTTG
GTAGGCCAGCAGCGTGAGTGTGATGGTAGATACCAACATGTGGAACAGCAGGGCGGTACC
ATATGTGTCTCCAATTGATGCCACTAGTCTGACGACATGCTTATGCCTCTCCACCCAGTA
CTTGATAGCAGACCTGGCCAGCATCTCCTGCTTAGGAGTCAAGCCGTTAGGGTTGGGGTT
CTGCTGGCCGAAGTTCTGGAGTCTTCCACCAGCACCTCGCAGCGTCATGCCGAAGTCTTG
CTGCGTGGAGTAGATGCCTCGGATGTCCATGTCTACCGTGTCGGGGATTTTCTCGGATTT
CTCAGTAGAAGAAGCTCGGAACAGCTCAGCAGTATTAGGCCGGTACGTGTCCAAGGAGGC
GCTCAACTCCATGAGGGGTTTCATGATAGCCTTCAGATGCTGCAGCTGTTCACACGCGAA
GATCAGCCAGGAACAGAACATCACGTCCATGAGGTTTGCTATGGCCATTGAGAATAGGAG
CCAGTATACCTGAAAAGCGAACGCCACGATATACATAGTCCCGCTCATAGCATTGAAGGG
GTACCAGGCCTTCAGAGGCAGGCGGGGCACCACCTCCGTCAGGGTCTCGTTCGTCTCCTT
GTTTGTCACCATGCGCACTGACTCGCCGAAGAATGTTAGGGTTACCCAGCTGATAACAGA
AAGGACAGTCATCCCGCAGATGAAGTACAGCAGCCTCCTCATCTTGGTGAGCGCGATCTG
GTGGTAGCGAGCGTCTGACTCCGTGAACAGTGGGTGGCTGTTCGACTGATTCCATACTGC
TAGGGTCCTGTAGAAGCTCTTAGAGTTCAAGGCGAAGAACGCGAGCTTGATGATAGTATG
AGCGAAGAATAGAACAGTGATGGTATTGGCTGTCAGTTCGTTGACCTCATCGGAGTATTT
CGCCATGTTGATGCCCATACACGCGTAGTGGATGAAGATCAGGATGGCATGAGTACTTGC
GTAGATCTTGCGGAGAAGGTTTGACATGCCAGCATTTTCTGAGTGGTAATTGAAGAGGAA
ATGGCCGGCCATCTGCATCAGCTTGATGTTGGGCATCAAGTCTGACACGAGGCCCTGGGC
CTTCACCTTGGTCATCATCTTGAATGTTTTCCAAAAATAATCCTTTTCAGAAACAAAAGA
GAGTCATCCAACTAAGATGGCCAATATTTTGTTATCATTTTCCAAAAAATGAATGACCGA
CGCGTGCT
>unigene26842_HarmOR11
GCAGTTGTGGACTTCTTATGTTAGTGACGACGGCTGATATAAAACTGCCTCAAAATGTAT
GCCGGCAATGCTGTAACAGGCATTACCGGTCCTATGGACTACAAATACATGAAGGTGCTT
CGTTTTGTCCTCCGCATTATAAGTGGCTGGCCAGGCAAGGCTCTCGGTGAGAAAACCCTC
AGGATCGAGGGCATGGGCCATGCCTACTATAACACTATTCTGTCACTTGTGTACTTGGCC
CTAGGGATCGCGTACTTGAAGAAAAACTTCCACAGATTCGATTTTCTGGAGCTGGGACAG
TTGTATATTGTGTTACTGATGAATATGCTGTCTACGTCTCGAGCCTTCACGCTGTGTCTA
TCTCAGAAATATAGAGAGGTAGCGAAAATATTCATCCAAAAAATACATTTGTTTTATTTC
AAAGAAAAGTCGGATTTTGCCATGAAGATACATATCACAGTGCACAAAATATCATTCATC
TCCGCAGTATATTTAAGCGTTTTGCTGTTCATAGCTGCCTGTATGTTTAATTTAATACCT
ATGTATAACAACTACAGTGCTGGAAGATTTGCTTCGTTTGACAATTTGGAGAATACGACG
TACGAACAAGCCATTTCTTGTCTTTATCCATGGAACTTTGAGACTAATTTCAATGGATAT
CTTGCGGCTACTCTCAGTGGATGGTACGGCACCATTTTATGTGGCAGCAGCGTGTCGATG
TTTGACTTATTCCTCTGTCTCATGATCTTCAATCTTTGGGGGCATTTCAAAATTCTCATT
CATAACCTGGAGCATTTTCCCCGACCGGCATCAGAGGTCGTGGATGCTGAAGGAGAAGAG
AGAAGCGGTAGGACTGTGGGCTCTGAGATGTATTCACAATCAGAGCTCGAAGAAGTTGCC
GTGTTGCTGAGGGATTGCATACAGTACCACATGCTTATTTACAATTTCACAAACAACATG
TCAGACGCATTCGGAATGGCGCTTTTCATATACTACTCTTTCCATCAAATCACCGGGTGC
TTGCTGCTTCTCGAATGTTCTCAGATGACTGCTGCAGCCTTGACACGATATTTGCCGCTT
ACAATTATTATGTTTGGAGAACTGGTTCTGCTGTCAATAATTTTTGAAACCATCGGCACT
ATGAGTGAAAAACTAAAAGATGCAGTCTACAAAGTGCCATGGGAATACATGGACACCAAA
AATCGCAGGACTGTCCTGATTTTCCTCATAAAGGTCCAGGAACCTATTCACGTGAAAGCT
GGCGGCTTGGTGGATGTGGGAGTCACCACTATGGCTTCGATCTTGAAAACATCGTTTTCT
TACTTCGCCTTTCTACGCACGTTCTAAATGTTTATCCCGTATAATTGCGTATCATCAAGC
TTCAATATTTACGTCAAATGTACGAAGAATGCTTATTTATTATATTTAATTATGAATGAC
GTACGGCTTTAGTAATTAGTACTTTACTGTGTGTTCTCTTCAAGAGTTTATTTATGCATT
GTAGTAAACAGCCTTTTAATTAGGTAGGTACTACGATTAACATTAGCGTAGGTTTGACAA
ATCTTTATGCTTACGTCTGCATTGTTTTTCTTTATAATTGGTTATTTTGGAAAGGCATTC
AATTGTGTTATGGATCGAGCATAAAGTATTTTTTGTGAATTAATACTAAAAAAAAAAATA
TAGCACGCAATAAGTATCATGTTCACGTGACACTTTGCCTTATCATTAAAGCTTCC
>unigene12204_HarmOR13
TTTCTATAAACGATTTGTAGTGATGTCGAGCCCTTTAAATACATCGAGTCAAATTTTGTA
ATGATATCGTATGCCGTTTCACATTCAGAAATGTATTCTAATTGTTTATTTGTAATGGCC
CCATAGATATAATTCGTGGCTTGCACATCCTTTTCAATTGAAATCCCTCGACATGAAAAT
TCTATCAGACGGGTCTGATTTAGAAGGGGTGGAGAAAGTTGAAGACATATTTTACATAAA
TCTCGCTCGGAAAAGTATGTGGATCTTAGATAGCTGGCCGAAGACACCGAACGAATCCGT
TACGTATCGGTACTTCGTTCTGGCACTGAATGTTGCCACTCTTGTCGGTGGAGCCGTCTA
TCTCAGGAACAATACTGGAGTGCTGTCTTCTTTCGAATTAGGCCACACTTACATCACAGT
GTTTATGAATTGTATAACATGCTCAAGGTGCATAATGATATTATCAAGAGAATATAATGA
AGTAATGTTATCTTTCGTGAATAAGATACACCTTTTCCATCATAGGCATAAATCCGAATA
TGCTTACAAGACACACATCTTTATACATAAAATATCTCATTTCTACACGGTCTACTTACT
CGGTTTGGCGTTAAACGGTTTGTTGTTATTCAACATGATACCGTTTTACAATTGTTACTC
TAGAGGGATGTTCAGAGATGTGATTCCTGCAAACGCGACTTACGATCATTCTGTGTTTTA
CTCCGTGCCTTTTGACTACACTACCAAGTTTAAGGGATACATAGCTATGACGTCATTTAA
CTGCTTTATTTCTTACACTTGCACGAGTTATTTTTGCGTTGTGGACCTCACGGTTTCATT
GGTAATATTCCATCTATGGGGTCATATGAGACTCTTGACGTATCATCTTGCGAATTTTAA
GAAGCCCGCCTCAGTGTTAGAGTCGAACGAGAATACAGATGCAATCAAAGATCACTCTTA
TACTCAGGAAGAATTGAAAGAAGTGTTCGGTAAACTTCGAGAGTATATTCGTCATCACAA
CCTTATTCTTAATTTTTCTTCAGAAATGTCAAACGCTTTCGGACCAGCACTCTTGGCATA
CATGGTGTTTCATCAAGTCAGTGGCTGTATTCTGCTGTTAGAGTGTTCACAGTTGGATAT
GAAAACGTTGGTGCGATACGGGCCTCTGACAGTAGTAATCTTTCAACAACTTATTCAAAT
CAGTGTTATATTTGAGCTCTTGGGATCCTCGAATGACAAATTAATCGATGCCGTGTATTT
AGTTCCGTGGGAATACATGGACACTAAGAACCGAAAGCTTGTTTTCGTGATGCTGAGACA
GTCGCAAAGGTCTATAGATCTGAAGATGATGAGCATGCTCACCGTCGGCGTCCAGACTAT
GACTGCGATATTGAAAACATCGTTCTCATATTTTGTAATGCTAAAAACAGTTGCAGAAGA
AGAACAGTGAAAATTACCGTTATTTCACACTTTTTTTCATAGAAAGTACAAAAGCAGACT
TGCAAATTCTAAAATCCCTTTAAATTGTTTAGTTTCATTCATAGCGTATGTTACTTTACT
TCTTGCTTTTACATTTTGTCTCATGTATCTTAGTTT
>unigene12212_HarmOR14
ATTTACTAACAGTCATAACCTGCTGGCCAAAGGAACTAAAATCAGGACTCGATACAAGAG
CTAAATTAAAAGCAAGAATCTGGGTGACATTCCAAAAAATATTTCATTTGAATGGGTGCT
TCATAACGACTATTGGCATGGCCATGTACATAGCACTTCACAAAAACTCTATGTCTTTCT
TCGAACTAGGACATTTGTATATTTCTCTGCTTATGACGGTTGTTATATTTTCTAGAGTAA
CAACGCTTTGCTGGAATCCTGAATATCAAGCTGTTGCTACTGACTTTTTGACGAAAATTC
ATCTTTTCTATTACAAAGATGATTCTGACTTTTCCATGCAGACGCACAAGCAAGTTCACA
AGATATCCCATCTGTTCACGTTATTACTTACTGGTCAAATGGTGGCTGGTATGTCTCTCT
TCAACTTGACTCCCATGTACAATAATTTCTCGACTGGCAAGTATAAGAAGGGAGGTCTGA
AAAACTCTACGTTTGAACATTCTCTTTACTTCTCTTATCCATTCAATGCATCTTCTGATG
TCAGGGGTTATATTTTGAGCAATATCTTTCATTGGATTATCTCATACCTATGTTCCACCT
GGTTCTGTACGCTCGACCTCTTCCTATCAATAATGGTATTCCATGTTTGGGGACACTTCA
AAATCTTGATTCATGATCTCAACCATTTCCCAAGGTCATTGAATACGATAAGTTTTAGGC
TAGACCAAAGTAACATCACGCTTACTACTGAAATGTATTCAAGCAGAGAGTTGGTACAAG
TCTCTGAGAGATTAAATAAATGTGTAGAATATCATCGAAGAATTGTCAGCTTTACAGACA
AGATGTCAGAAGTATTCGGGCCAATGTTGTTCGTTTATTACGGTTTTCACCAAACCAGCG
GATGTTTACTACTCTTGGAGTGTTCACAAATGGTCAGAATATAGATTTCTATTTTTATTA
CCTTTCCTTCTTATTACTGTTATTGGTGCTTATAATGGTGTTAATGCATCTATTCCTGTC
CCTTACTCGTCACACTAACATACACTTTTCTACATAATGTAACATTTTTTTCCATCTATC
CACATTAATATACTTTTTTATGTTTACAGACTGTAGAAGCTCTGGTACGCTATTTGCCTC
TGACAATAATCTTATTTCAGCAACTAATTCAACTGTCAATTATTTTTGAACTGGTTGGCA
GTGTGGTAAGGCACAATATATTTTAAAATTTTACTTTATCTTCGGGTTCAATATTATAAT
GTAAATTAGACTCGTAAAGTAATTATGTACTTCTTGTTGTTCCTCTTTGTTTACTATAAT
TATACATGTATTTGCAGAGTGATAATTATAAGTAAACAAAGAGGAACAACAAGAAGTA
>unigene12228_HarmOR15
CGGGCAAAGATCTGGTTGACCATACAAAAAGCTTTTCACTTCTGGCTCTGTGTTACGAGT
TTCTTTGGCGGTACCTTGTACATATTGCGTCACAAAAAATCCATGACTTTCTATGAACTG
GGACATTTGTATATTTCTCTGCTTATGATTGTTTGTACCTTTTCTAGGATTACGACGTTA
TGCTTAAATGATGAGTATAGAGTTATCGCCAAAGATTTTGTGACCAAAATTCATCTGTTC
TTCTACAAAGACCGTTCGGATTACTCAATGGAGACTCACAAGAAAGTCCACATGATTTCC
CACATATTCACGTTGTACCTATCAGGTCAAATGATGCTAGGACTCTTCCTATTCAACGTG
ACTCCTATATATAACAACTATTCTGCCGGGAAATACACGAGTGGGGGCTTGAAGAACTCG
ACGTATGAACATGCTCTGTATTTCTCTTGGCCGTTCAATGCATCTACTGATTTTAGGGGC
TATGTTGTTAGCAATATTTTGCATTGGTTACTCTCATTTTCATGTTCCAGCTGGTTTTGT
GTTGTGGATTTTTTTCTCTCTTTAATGGTATTTCATGTTTGGGGTCATTTTAAAATACTC
CTTCATGATCTCGACCATTTTCCAAGGCCAGCTAATAAAATAAGCTTCATACTTGAAGAC
AGTTACGTTACTATTACTGATGAAATATATTCAAGGAATGAACTGAATCAAGTTTTTGAC
AGGTTAAATAAATGTATAGATTATCACCGTGATATTGTCAGCTTTACAGACAAGATGTCG
GAAGTATTTGGTCCAATGTTGCTTGCTTACTATGGCTTTCACCAGGCGAGTGGCTGTTTA
CTACTGTTGGAGTGTTCGCAAATGACCGTAGCAGCTCTGGTTCGCTACTTACCACTGACG
ATAATCCTATTTCAACAACTAATACAATTGTCGATTATTTTTGAACTTGTCGGTAGTGTG
AGTGATAAACTAAAAGATGCAGTTTACGGCTTACCATGGGAGGCCATGGATACTAAGAAT
AGGAGAATTGTGGCTTTCTTCCTAATGAATGTACAGGAGCCAGTTCATGTGAAGGCATTG
GGACTAGCTGATGTCGGTGTTACTTCTATGACTGCGATTTTGAAGACTTCAATGTCATAC
TTCGCTTTTCTACGCAGCAAGTAACTCTGATGCGGTAATGGGAAGAATCTTACAATACTT
TCTAATCTTTCTCTCTTCGCCAATATCTAAG
>unigene12206_HarmOR16
GTTAACAAAAAAATCATAAGAATAAGGTGTAAAGACTTTGAGAGATAAAAATGGGACTTC
GTCAATTTCTTTTCGAAAATGAGGCTGTAGAAGGAATAAATTCTGCATCAGATTACTTAT
ACATAAAAGTACTGCGATTCATGCTACTTATCGTTAATTCTTGGCCTCGGAAAGAAATTG
GAGAGCCAGAGTCGCCAAAGTTGTCAGCATTTGTAAAATATTTCTATCTTGTTGTGACTG
TTTTGGCCTCTGCTGGATTCATTTTATATCTCGTTAAGCATAATAGTGAACTAACCTTTT
TAGAGACTGGTCATATGTATATTGTTCTGCTTATGAGTTTCAATGATGTGTCCAGAGTTG
CTACGCTAACTATGTCTACAACTTATCGAGAGGTGGCCAGAGACTTTCTCACTAAAATCC
ATTTGTTCTACTACAAGGATCGGTCTAAGCAAGCCATGGAGACTCACCGTGCTGTCCACA
AGATAGCCCATCTCTTCACATTATGGCTTGTAAGTCAGATGTTGTCTGGACTGAGTCTGT
TCAACCTTATTCCGATGTACAGTAACTACGCCGCCGGCAGGTTTTCAGGAGAAGTTTCGA
AAAATTCTACCTTTGAACATTCGATGTACTATCCGTATCCTTTCGATACTTCTACTGATA
TTCGCGGATATTCTATTGCGTGTATTACACATTGGATAATATCATACTTGTGTGCAACCT
GGTTCTGCATGTTCGATCTTTTCCTCTCACTCATGGTTTTTCATCTTTGGGGACATTTCA
AAATACTCAACTATACGTTGAATGACTTTCCAAGACCAAGTTCTAAAGTGGAGGCAGCTA
AATACTCTGACGAAGAATTGGTTGAAGTGGCTGCAAGGCTAAAGGATTGTATTCTTTATC
ATCGTGAGATAATTCTTTTTACAGACAGAATGTCAAATGTATTTGGACCGATGTTGTTCT
TATATTACATGTTTCACCAAGCAAGCGGCTGTCTATTACTTCTCGAATGTTCGCAGATGA
CAGCCCAAGCTCTTATACGTTATGGACCACTAACGATAATACTTACACAACAATTGATTC
AGTTGTCAGTTATTTTCGAATTGGTTGGGAGCGAGAGTGACAAATTAAAGCATGCTGTTT
ATGGAGTGCCATGGGAATGCATGGATGTGAAGAACAGAAGGTCGGTGGTCATCTTCCTCG
CTAATACTCAAGAACCAGTTCATGTGAAGGCTATGGGAGTTGCCAACGTTGGAGTTACTT
CTATGGCTGCGATTTTGAAGACCTCTATGTCCTACTTCACGTTTCTAAGGAGTTTGTAAA
TGGGGCGATTATAATAGTTTGTCCTTAACATTCGGAATTTTAAGTATTATTCAGCTAATA
ACACAAGTTAATTAATAACTTACTATGGGGCTAACCGAACGTGTGTGAAAAGGTGTCCCG
ACAATATAAATTTATTTTAAATGTCACATAAACACGTCTTTGATCACGAAAATTCATTTA
GGTACACTTGGATATTAAATTTTTGATTGTAGCACAACAACAAAAAATGTTTCGCTAAGT
ATTTACCTACGTAATATTCTTCTTGTCACTATTCATCGCAATAAAAATAATATGAT
>unigene6862_HarmOR6
GTCACGTAGATTTACATTTATTTGTTTGATATAACAAAAGAAGCAACATTTTAATATTTA
AAAGTGATACCTATTGACAAAAGTGATTTAAAATTGCATTGCATTTATAAAATAAGCAAA
AATAAAGTTTCAGTTTTCTTTGTTCACATACTGCGTAGGAAGGTGAAATACGACATGGAT
GTTTTCAAAATCGCGGCCATGGTAGTGACTCCAACATTGGCAAGTCCCATAGCCTTCACA
TGAATCGGCTCTTGTACATTCATCAGGAAGAACCGCACCATTTTTCGGTTTTTAGTGTCC
ATGCACTCCCATGGCACGCTATAAACTGCATCTTTTAGCTTTTCACTCTCGCTGCCAACC
AATTCGAAAATGACTGACAATTGAATTAATTGCTGCGTCAATATTATTGTTAATGGCAGA
TACCTCATTAGAGCTTGGGCTGTCATCTGCGAACATTCGAGAAGTAACAGACAGCCACTC
GCTTGGTGAAACGAGTAATACACGAACAACATCGGCCCAAACACATCTGACATTCTATTT
GTGAAATTTTTTATTTCTCTATGGTAATTAATACAATCTTTCAACTTTTCTGCAACCTCG
ACCAATTCCTCTTGAGAATACTTATAAGCACTTTGTAAAGTGCCAATAGATTTTGGTCTA
GGAAATTCTTCTAGAGTAATTATGAGTATTTTGAAATGACCCCAAAGATTGAAAACCAT
>unigene_c2580_HarmOR3
GCGCTGCAACAGTGCTTGACCTACAAATACAAAAGTGGAAATTCTTGAATAAAATACAGA
AATACTAGAGAAATATTTCGCTGACACAATCAGAATTTAATTGACAGCATCGTTAAGAAC
TGCGAAGATTGAATATCCGTTGTAAAGAGCCTGACTAAAGGTCTGAATGCACAGCAGAGC
CATGCCTCCAGCACTTAACTTCAGAGGTCTTTGAGCAGCTAGAATGACGATCAACAGGTC
TTTCTGCAGGTCTACTGGCCAAGAGGTCCAAGTTGACTCGTAAGCTGCTAAAGCTATGCC
TTGACTTTGAATAATAAGCTCGTTTCCTAAGTAGCAGTAAATGTATGCATTTACTAATGC
AAGCATTAAATAGGCGAGAAATGTAATAAGCAGTGTTATTTGTTGTACACCCACCACGGT
CATCATTACTGCATTTAAGCACAATTCCACAGTTACCGCTAAGTTTTGAACTAGGAAATA
TTCTTTGAATATGTTTTCCATCCTTCCTGAGTATCCCATTAAACGAATGTGCTTCCTAAT
AGCGTTCTTGAATTTCGTCCTCATCACCATTTCTGTCTCCTTCACATAAGTCAGATCCCT
CAGCTCTTTCTGCAGATGTATCAACTGGTCACAAAGATACATTATCATACTGCATACTAA
ACCTTGCATAGCAAATGCTCTGCAGAGTCCAGGAAAAAC
>unigene5344_HarmOR5
TAGGATTTGACTGTCCGCCATCTTTGATACTGAAGCGATATGTTCTGGTTTCACATGGAT
TCATTTTTATGGGACAGGACTATTCCGAGTGGTTTGCCATGCCACTAGTCATTATAAGCA
CCATAGCCACCTTGCTATGGAACTTTCAAGATCAGCTGATAGTGCTCATCAGTATGGGCT
TGACTTCAAGGTATCGGAGACTCAACGAATGTCTGGCCAAATTTTGTGAGTTGGAAAAGC
AGCATATGGATTCTGATAAGAAAGTAGAAGCAGTAAAAGTGTACACTTGGCGCAAGATAA
GAGAAGCGTACGTGAAGCAAGCGATGCTGGTCCGCAAAATTGATGTCGCTCTCGGCGGTA
TTATCATTCTGTCTTGTTCCTGCAACTTCTATTTCATATGCTTGCAAATGTTTCTGGGAA
TTACGCAAGG
>unigene21145_HarmOR7
TTTGATGTTGGCGGAATACCACTTGCAATTGTACACTGAATTGGTTATTTCCAAACTCGC
AGTCATCATCAGATCAGCGAAGAAACACAGGAAAAATACTTGCATTAACGCCATCGACAG
GAATGTCAGAAATGTTATAATTATAACTATGTCGTCTACTATCGTAACATTGAATCCAGT
GAGGCAAATCACTAACGAACTAGATAAAAAGTTGAATAGCGTTGACTTTGAGTAGATTAT
TTCAAGAATAGTTGATGAGTAAATAATGTCTTGATGCCATTTCAATAACTCAGTGAACTT
GTTCCGCAATTCGTTCTCTTCATAAAACACTCCTTTAGAAATACTTCTATCAGGAATCAT
TCTTTCAAAATCATACTGTAGCAACTTGAATTGAACTCGAATATAAGTACAGCAAGTGAA
AAACAAATAATCAGCTGCAGCCATGTCCAAAAGTACGACGCATTCTGACCAAATCTGATG
GATATAAGCAAAAGGCCAGTATTTGAGCTCGTACGGAATAAACGAAAACACGTCCAAATA
GGGCAACAGCATCTCGAACTCATTTGTTTTGTAAAACTTCACAGCTATCATCACCATAGG
AGTCATATCGAAGACTACTATCATTGAACAGTTTAGCACATACAGTACATTTATAACTTT
GTTCAAAAACCCTGTTTCATTGGCAATTATTTCTTCTTTTTCAATACATTTTTCTCTGTT
ATTTTCCCTTATCTCAAGTTCTGTTAATAGATCTATTAGTTCTTGTATATGTTCTTCATA
CATAAGGTGATATAAAGACTTGATCATTGACAGT
>unigene3890_HarmOR8
AAAATTTTATGTCGTCTTAGAAGGTAATCAATCATTGATAAAGTCAAAAAACTTATGAAG
TTAAGTTAATCTAAATATACACCAAGCATTGCTTAACAGATTGGGATTTTGGATATGAAA
AGAGTGTTAAAATTAATTCCAATGACATATACTATGTAGTCGATTAAGGTTCAAGACGTG
AAGTAATTAATGCTTTTCAATTTGCAGTAGCTTCACTCCTGTGACCACTCATTTGAAGAA
ATACAGAATGAATAAGTAGACTTTATAATATGGTTACTTCCGAGACTTCACGTTTTGGAG
AAGAGTAAAGAACGAATAAGCAGAGTTCATAATTGAAGTAAAAGTGACGAGTGAAAGGCG
GAACATCTTCCCTCCAGTAATAGAGAGGGGTTTGTTAGCCCTTTCTACGAAAAAGCGCAT
GTTACTCTTGAACTGACGAGTCTCAGAAGTCCACTCACAGTTATAAGCAGAAAAAGCCAA
AAAGTTGCTCTTATCTATAATCCGCTGCCCAAACCAGCAGGGCACCATTATTTGTATGAC
CATCAGAAACATGTAAGTGGCAAGGAAGAAGAAATAACTAAGCGGTGCTGGCATAGTAAA
TCTCATCAAGCATATACAGATGATGCACGATCCCATGCCGAATTGTACAAATAACGATAT
GCTGAACACATCCTGAACTAGTCTGCGAAATTTGTTTATTTCTTCATAATGAATTATGCA
TTGGTTTATTTTCCTAACAGCTTCTCTGTGTTTGTCGTGACGTTGTCTAAATGTTTCACC
ATCTGCATCTTCATGTTCATCTTTATCTGTCACTCTCCTTAGCTTTTTATCAAGAACATC
CAGTTGAGCTATTGTTAGTACCATCAAGCCCGCGAAAAATGTGTCTATACTCACATTGTA
CATCATGTGGAACATATTTCCTGAGCCCTGATACAAATACAACGGAACTACAAACATTTG
TCCGAAATTTTCTGACAGAAACCTGTAGCTACAGACGGGTAGTTTAAGTTCAGTTCCTAT
CACAAAATGCACTATTATCGGCGAGAGATGAACGGCACTTGAAGTAAACGAGACCGACGC
AAAAATATTCCAATAAAGCTTGATAAACTTCCCTGCCCCCTCCACTATAGCCAAGCCTTC
AACGTCATCTGGCTGAAAAATATCACTTTCCAGCATCTCAAGCAACTCGCACACTTTCTC
ACGCATAAAAACTATGGTCAGAATTCCAGATATTGCGGCACAATCGGTGAAATAAAAAAG
CAAGTCTTCCACAAAAATATCCAACTGTTTGGGCAAGAAAGAAAAGTTCATGGCGAATAA
TATCATGTAGA
>unigene4049_HarmOR9
GCCTGAATTATCATAAAAGACAGAGTCCTCAAAAATGCTCGAGCAATTTGATAGATGTTT
AAAAAGTGTAAACCTTTATTTAAAGTTTCTCGGTTTGCATCTGGAGAGTAAAGACACGAA
CAGAACTTTTGTCGAACGTTCTCGAAGCCACCGACTTTATTTCGCACACCTTTTCTCTTT
GAACCTTGAGGTTGTCGCCCAAGTGCTCTGGGTTTTAGAAGCCGTCATCACAGGAAAAAG
TTTTGTGGAAATAACACGTTTGATACCCTGCCTTATTCTTTGCTTAATAAGTAACTTTAA
AACTTTATCGCTGTTATACTACGGTCGACATAACAATGAATTCATTGTTACTATGAGAAG
TTTGTTGTTGAACCAAATGCAAGTTGAAGAAAAGGAACATCGCTTCAGAAAGAACTTAAT
TGACAAACATGTTTTGATACTAACAAGTATTTCAAAAAAGATAAGTTACGTGATTGTATT
GGGTTTGTTAATGTTCGCTTTGGCCCCTGCCTTTATTATTATACCGCATTATTTTAAAAC
CGATGAAGTTAAGTTGGAAATGCCGTTCATAGCTTATTATCCGTTCAATGAATTTGATTT
ACGGATTTATCCTTGGGTATACTTCCATCAAGTATACTCAGCAGTAATTGCCATGATCAT
GGTATACGGACCCGACTGCTTTTTCTTCACTTGCTGTACCTTTATTCACATACAGTTTTC
ACTACTAAATAACGACATGGAGAGAATTGTCACTGAAGAAACAC
>unigene21919_HarmOR10
CCCGCTTTGAAAATAATAGGTTTCTTCATTCTCTCCATCGCTATGAACAGGGCGCGTTTG
AACTTGGTGTCTTGCTCATACCACGGGCACTGGTACAGCCATTCCCGGAGATTTTCACTC
CGTATGGTAAGCTCGTGTCCACACCAGCAGTAGAGGAACAGTTGGGATAACATGGTGACC
ATGTAGTTCAGCATCGAGAAGAACTGCACGCTGTTCGGTTCGACGATAGATATCCTCAAT
CCTATATTGCATATGATCGCAACGGTGCCTGTCAGTTGGAAGAAAATGTTCGCGTGGTAG
GTGTCTTCACACAGCTGGATGAACCTTTCAACAGTCTGATGCTGTTTGATACATTCTACA
AGAAATTCATTGTTTGTCTTGATTATGTTCCGACGACCTTCCTCTGAGTCGGCAGACTCA
AACACGTATTTAATCTTCTGAATCTTATCCATGATGATCTCCAGCTGTGCACAGCCGAAC
ATGATCATGGAGACGGCGACGCTGTCCACCGATATGAAGAGGAACGCGCTGATGTAGATG
CTCACCATCTGGTACAGGTAGCCTAGCTCGTAGTCTGGTGACTTCAGTGGAGTTACTGGC
ATCCAAATTCTAAAAGGGAAGGATCGTTTGCTGGCAGCGTCAAACAGCGGTATCATGGCC
CACAGA
>unigene36907_HarmOR12
GCGAAATTAGTAGTAAAATTGATCGTATGCTAAATTGACTAGGTGATTTCGTAAGTAAGG
TAAAGTAACTTGATATAGAGTAATTAAGGAATAAATTAAGTCGGTGCTCCATAGAGGGTT
TGTAGAAGGGCGAAATAAGACCAAGCTGTGCTTAAAATCTTCATAAATGCTTTGAGGTTC
ACTTCGGAAAAATCTGATGCCGTCAATTTACATGGAGTTTGGGCTCTTGTTTGTACCAAA
AGCAGATCCTTCCCAAGAGAGGTATCAGCTAAGTACCAACGACAGTTGTACACTGCTTCA
CTTATTTCCGTGCTCGAAGTCATCAAGAGGTCCCCGAAGAAACACAAGAAAAATATTTGC
AGCAAACTCATAAAGAGAAAACTTAGGAACGTTGCCACGAAAGCGACGTCGGAGATTGCC
ATAACATTGAATCCAGTAAGACAGATGAGGACAGAACTTGACACGAAGTTAAATAACGTG
GATCTAGTGTAAACTGTCTCCAACATGTTTGCAGAACTTATTAAATCCTGATGCCACTTG
ATCAACAGAACAAACTCGGCTCTAACGTCCTCAATGTTAGTTAAACGTCCACCGCCGTCA
TCCTCAGGAATCACTCGCTCAATATAATGCTTGAGCAATCGGAATTGCATGCGAATGTAC
GTACAAAAAGTGTAGAATAAGTAGTCTGCGGTACAGATATCAATGATGACCACGACTTCT
GACCAAATCTGTCGCAGATACACCCAAGGCCAATACCTAATATCATAAGGATCAAAAGGA
TAAACAATCAAAAATGGCAGAAGCAACTCAAGCTCATTCGTAGTAAAATACTTTAAAGCA
ACCAGAGACACGGGGCTTAAAGCAAATGCTACTAACAACACAAAATACAAAACATTCAAC
ACTGATATAACAGTAGTTACAAAATTATGTTCGTATTTTATTATAGCATCTGTTTCTTCG
GATTTAGGACGAGCTTTCTCATTGATTTCCAAATCTCTTAGGACTTGGATCAGTTTATCA
ACATGTTTCTCACGTAATATGAGGAATAGAGACTTCAGGTTACCAAGGAAACTAAGAGTA
ATGCATGGAGCGACGTACGTCAGTTCTGTGAAACTCTTAGAGTTCGCAATACCAGTGAAA
AACCACATAACAGCCCCGGCCAAATCAATGTTTAACCAAAGGAAGTTTATAATGTAAACG
GTGCGACTTTTTATCATGTCCTTTCTGGTCTTTGTGCCGGATTTTATATTTATACCGGTG
CATCGGAATAAAAATTCAATCTTTTTTACTGTTTTATCAATAAGTAGTGGTTCTTCGTCC
ATTATGAAAGCTTGGAGCTGTCTATAAATCTTTTGTTTATGAAGCGAA
>unigene13628_HarmOR17
TAGATTCAGTTCCTCTATAGATAGCTGCAGGAGCACTGCGTGAGTCTTTGGATACATATG
TATATATCACAATTAGCTAAGCAGTTCAGTTATATTGTGATAAGAGATGTCTCTGAGGTC
GGACTCGGAGTGCGCGCGCAGCGTTGCGCCGCACGTGCGCGTGCTGCGGCGCGTGGGCTT
CCTGCGCGGCGCGGCGCTGAGCTCGCGGCCGCGCGCCCAGCGGCTGGTGCTGCGCGGCTA
CCACGCGCTGGCGCTGGCCGCCACCTCACTCTACGTGCTGCAGCAGGCAGTATACGCGTA
CCAGGAAAGGGGCGACATGGACAAACTGTCTCAAGTGATGTTCCTGATGCTGTGCCACGT
GACGTGCGTCGTGAAGCAGATCGCGTTCCACGTGGACGCGGACCGCATCGACCGACTGAT
CGCGTCGCTAGACGAGCCGCTGCTGAACCAGTGCGCGGGCGAGCGCGGCGCGCTGCTGCG
AGGCACGGCGCGCGGCGCGGCGCGGCTGCTGCGCACGTACGCCGGCTGCGCGGTCGCTAC
TTGCGTGCTGTGGATCGTCTTCCCCGTCATCAATAGAATCCAAGGAATCTCATTCGAATT
CCCATTTTGGACTGGTTTTAGTTACGACCACAACGCTGTGTTCACCTTGGTGCTGCTCCA
ATCGTTCTACTGCACTAACTTGGTAGCCATCGGCAACACGTCGATGGATGCATTCATGGC
CACGATTCTCGATCAATGTAAAACTCAACTGAGAATACTGCGAATAAATTTTGAGTCGTT
GCCTGAGAGAGCTAGAGCCTTGCATGTGGAATCCGAAGAAAATTATGACACGATACTTGA
CAAATTATTCATTGACTGCTTGGTGCACTACAACAAGATAACCGAGATGTGCACGGAGCT
GCACGACGTGTTCGCTGTGCCGCTGCTCGTACAGTTCGGCGTGGGGGGCTGGATTCTGTG
CATGGCCGCTTACAAGATAGTCAGCCTCGACGTGCTCAGCATCGAATTTGCGTCCATAAC
ACTATTCATCACATGTATTCTTATAGAGCTCTTCATATTCTGCTATTACGGGAATGAAGT
CACAGTGGAGAGCGAGCGCGTGTCGCAGTCGCTGTACAGCATGGAGTGGCGACGCGCGCG
GCTGACGTTCCGGCGCTCGCTGGTGCTGGTGATGGAGCGCGCCAAGCGGCCGCTGCGCCC
CGCCGCCGGCCGCGTCATCCCGCTCTCGCTCGACACCTTCGTCAAGATTTTGAAATCATC
GTACAGTTTTTATGCAGTCCTGAGACAAACTAAGTAAACGGACGAAAAAAAGTAATCATG
TAATATTATCATAAATTGC
>unigene35925_HarmOR18
CCAAGATGGAAATGAAAGTAGACGTCCTACCTGAAAAAAAATACAAGGGGTTTAATGAAA
CCTTCAAATTGTGCGCTTTCTCGCTTGCTTTTGCTTTTCTGTACCCTAATCGAACCACAG
CTCTAAGGCGATGTATCACCATCACTCTGATCGTCACCTTCTGCGGTGGCCAACTGTTCT
GGTTCATCACCTACACCTTCAAATGTCTCTACACTTTGGACATTTACAATTTTGCCAGAA
ACATGACCTTGGCTGTGGTCCTCGTTCTCTTCTTCATCAAAACCTATTACGTCATCTATG
CCACCAGCAAGTTCGCTCCTTTGCTGGATAAAATATCTGACGACCTTTTAGAAGCTAATA
ATCTAGAGGAAGAGTTTCAAGTGCTTTATGATGATCATATAAAAATTGCAAAAGTTGGCG
AGATCTCCTGGCTTCTGATCCCAACTATAATGAGCGCTCTGTTTCCTATTTATGCTGGAG
CTCTGATGACTATAGAGAGTATCCAAACTGATGACTACGAAAGACGAATGGTACATGATA
TGGAGCTACTCTTCGTGGAAGATATACAGAGTGAAACTCCTTTCTTCCAATGCATGTTTG
CGTACAACTGCGTCCAATGCGTTGTTCTCGTACCTAACTACTGTGGATTCGACGGGTCCT
TCTGCATAGCCACGACGCATCTCAGACTCAAACTGAAATTAATGACTCTGAAAGTGAACA
AGGCTTTCAAATATTCAAAAAGTCGTCAAGAATTGCGAATGAGACTGTATGACTCGATCA
AAGATCACCAGGATGCTCTGGATTTTTATGTTCAGCTGCAAAACGTTTATGGGCCTTGGT
TGTTTGCTGTGTTTCTTTTGACGAGTTTCATGATATCGTTTAATTTGTACCAGATATATC
TGCTGCAGCGGATAGATCCGAAGTATACGTCGTTTGGGGTGGTCGGCGTCCTACACATTT
ACCTGCCGTGTCGTTACGCCAGCGATCTGACAAGGGTCAGCGAAGAGATTCCGGACGACC
TATACTTAGCGCAATGGGAAGCATGGGCTGATCCCTCCATCACCAAGCTCCTTATGTTCA
TGATCACCAGAGCGCAGAAGGAGATGATAGTCACCGGCATGGGGCTTGTGGTCTTCAACA
TGGAGATGTTCAAGTCCATTCTGCAAACTTCTTATTCTTTCTTCACTTTGATTACTGCTT
AAAGAATATCTACTTCTGTATTTTGCACGTACAGTTCTCGTTCCTTCACCGATGTTAGCT
ACTATCTTATTTGGTAATCTATCCATAGCTATGTTTGAATTAAACTTTGAACTTTCCTTA
AACTTTCAATAAATAAATTATTAGCCTCATTAAAAA
>unigene186_HarmOR19
GTGAGCATCATCATCGATAGGATTATTGTATTTAAAACTCTGACAAAATTAGCTAGTGGT
GAATTGTCGTCAAAAGAAGGATAGTACGTCACTACAGTCACAAAATGCGATCCCCTAAAC
ATGTTTCTTAATCCTCCAGCAATATAAAATAAGGTCGTCCCATAAACAATCGCGAAGTAA
CTGATAACATTCCTTTTCATAGTCTTATATTTCTTCGCCATCAGCGCGCTGTCATCATAA
TCCTCGCAAATACTCACAATTTTATGATTCAAGCCCTTTATCAGTGGCTTATTGAAAATA
AACAAGAATATTTTCAACATTACGACTACATGACTCGAGGCAAAGCTCAAACATTCGCGT
TTTTCTTCCACGGGAAAATTGCCGATAGTGAAAGCCATAATTTCGAGTATCGTCATAGCA
CCATACAAG
>unigene8158_HarmOR20
GTCAATCTGTAAGACTTTCCCAGTCGACACTGAACCTTATATTTTCGAGATAAAGTTTAA
AATCCATTGAAGAATTTTGACAAATCTAGAACGTTCTGTGTCAAAAATGGACGAAGAACT
AGAATTCAAGCCATTTCATGAGACATACAGATTGATAACATTTTCTCTCTGTATCGCTAT
GATATATCCGAATCCTAGGACTGAGAAGTGGAGACTTTTCAGTATACCAATACTCATAGC
AACAGTAGCCCCGGTAGCGATAATGATATTCCTGGACATGTACAAATGCTGGAAAAATGG
CGATATTGTTAACATAATCAGGCATAGCACCGTTGTTGGACCTTTCTTGGGCGGATTCTT
TAAGATGATCCTAATGTACCACAAACGCGTCCAAGCAAAGCAAATACTAGACGAATTCGA
TAGAGACCACTACATGTTTAACACTGTCGCTGAAACTTACAAAGATATAGCGCGAGCTTC
TATCAGGAACTGTCAGATATACAGCGAGAGACTCTGGGCGTGCCTGGTGACGACTTGCGT
CATGACGTTTCCAGTAATGGCTATAGTGCTGAATATTTATAACTTCATGTTTAAGTCTGA
GCCTACTAAGTATATGATACATGATTTGGAAAAGCCGTTCTCTAAGGAGCCGGAGGAAAG
ATTTGAGTCGCCTTATTTTGAGCTACTATTCGTCTACATGTTCTACGCAGCCATACTATA
CGTAGTAAACTTCACTGGTTACGACGGTTTCTTTGGGTTATGCGTGAACCACGCCTGCCT
GAAGATGGAGTTATACTGCAAGGCTTTGGAGGAAGCCATGATGGCCGATAGAGAGGAGGT
CTATGGCAGGGTCATAGCTGTGATTAGAGAACAGTGTCGGATGTTCAGATACGTAGATTT
GATTCAGGATACTTTCAACATATGGCTGGGAATTATATTTATAGCGACTATGATACAAAT
ATGCACGTGTTTGTATCATATCACTGAGGGCTATGGTTTTGATATCCGTTACATGATATT
CGTGTATGGAGCTGTGGTGCATATTTACTTGCCTTGCCGTTACGCGGCTAAATTGAAAGC
TATGTCAATGGAAACCTCAAACCGTTTCTACTGCTCCGGCTGGGAGCGGGTGGATGACGA
GCGCGTGAGGAAGATGATAGTGTTCATGATAGCGCGCGCTCAAGTGCCCAACGAGATCAC
CGCCTTCAATATGATGGCCTTTGATATGGAGCTGTTTCTATCCATTCTACAAACATCATA
CTCAATGTT
>unigene10230_HarmOR21
CTCTGAAGGAAGTATATAATGACAGCGAGGCAGAAGACCAAATGATCAAGAGATCGAAGT
TCTTCTCTTGGGCTCTCATCTTAAACTGCGTGTTGTCTCTTTTAATGTACACCGTGGAAG
CTGTTATGCGGGTCATACGTGCAGGGGCGACGTATACCACAGTAATCACCGCGTATCCCG
ACGTTGAGGATAGATCTGCTTTGAGCCACGTCGTCAGAGTGATAGCCTATATAATCTGGT
GTATCTACTTGACACGCATCTTCGCGGTCTACTCCCTGGTGATCAGCCTGACCATCGCCA
TGAGCTACCAGTTCAAGAACTTGACGAGCTACTTTTGTAACCTCAGTAAGATTTTCGAAG
ATGAGCGAATGACGCAAACGGAGAAGGAACAGGAGTACGAGAGAGCCTTCCGAGTTGGCA
TCAAAATACATTCGGAGACTTTGAAGTGCACAGAAGACATTCAGGCAATATGTCGGGACG
TGTTCAGCGGTCAGATAATATTCAACATACTTATGCTGATAGTATTGATGCATCAGATGG
TGAATTCGGCGCGTAACCTGACGAATGCAGTAACTCTAGTGATGGCAGCGTTGACTATCC
TACTGAGCACGGGGTTCTTCATGTGGAATGCTGGTGATATTACCGTTGAGGCGCAGTTGC
TGCCCACAGCGATGTTCAGTTCAGGCTGGGAGAACTGCGGACGCGACAGCTCGGTGCGCG
TCAGGAAACTGATCGTCATTGCCATGATGCAAGCACAGGAGCCAGTAGTTCTGACGGGTC
TTGGTATCATAGCACTGTCCTACCAATCTTATGTGTCTGTGAGTACATTTACAAAATAAT
AGTGTGAAATACCTAAACGACTGATATGAAAGTCTTCAGGTTTTCAGTGATTAACATTTG
TTTTGTTTTCAGATTGTGAAATCGTCGTATTCAGTATTT
>unigene6695_HarmOR21.2
ACCTTTTAAAGAGAACGCAATGACGAAATTCCTAGACGAATTAAACACAATATTCTTTCT
AGTCGGATTAACAGACCTCTGGATATCAGAAGTCAAATTTTCCAAAAGATTCATTCAAAT
CTACAAAAAAATCAACTACGTGATGGATTTTTTGTGCTTATTCTTCGTTGTTTTCTTGCT
CGGGTCTTATTTTACTCAGAAGGATTTGACGGAGAAGTTGGCGAATGATCGGTTGATGTT
CAGCATCATACTGCCGGGCAACCTGGTCTTCTATTACATCTCTGTATATTACAAGGAGGA
GATCAGGAACCTCCTGTATCACCACAGGGTACTGAAGGAACAACACAATGACACGAGATT
GGAACGGGAGATGATCAGGAACATTAGAGTGTTCTCTATCACGTTGAATAGTATTGCGTT
CGTTGTGGATACTTCTTATGGGTTTGGAGCTCTTTATGAGGTCGTTACTAAAGGAGAAAA
TTTCAACACCATCGTCCCAGTGTGGCCTGATGTCCACGACAACTCCTCGTTAGCTGGTGC
CATGAGGGTGTTCTTCTACTTCTGCTGGCTGAACCCCATCGCCACCAGGGTCCTCACCAC
CTTCTCATTACTCCTCACTGAAATGGTGGCTGTATGCTACCAGTTCAGGAACTTACAGAG
CTATTTCTATAGTCTTGACGATATATTCAGTGATGACACATTGAGTCAGAAGGAGAAGGA
AATAAAATATGAAGAAGGATTCAAAATTGGTATAAGGATGCATATTATGACGTTGTGGTG
TAAGAAGCTGCACCAACACGTCAATAAAGAAATCTTGGCCATCGAAATGGTTTTGTTCTT
TGCGATGCTGATGTCAGAACTAACTACCTTACTAGGCGGAGAGCGTAACGCATCACAGCT
ATGTATGATGTTTTTGATTTCGGTATCGACATGTATAAGTTTGGGATTTTTCATGTGGAA
TGGTGGCGATATTACTATAGAGGCTTCGAAGATATCAGAAGCGATGTATAGTTCGGGTTG
GCAGCATTGCCGGGGGCATTCGTCTGTCCGAATGAGGAAGCTCGTCACCTTCGCGATAAA
ACAGGCTCAGGATCCGGTGGTGTACAAAACTTTAGGAGTCGTGGATCTTTCTCACACTTC
ATACGTAACGCTCGTAAAGATGCCGTACAGTGCTGTTTCGGTGTTATATTGAAAAAAATC
TGTTCTTAATTTTTAATGAAACTGCACCTACATCCAC
>unigene36738_HarmOR22
CCGATACCTTCACCAAGATATACCGACCAGCCATGATGGCAATACATGTGATCATGGTCA
TATTCTGTTTTTCTTGTACCCTATCTTTGTGGACACAGAAGAATCTCTCTGAGAGCCAGC
AATCCGATAGACTGGCCTACGGGGCATCTGCTCCCATCATCACCATTTTCTATCATTTCG
TGATCCTGTGTTACAAGGATGACGTTAGAAAGGTCCTGTATAAACTGGTGGTAGTTCTGA
AGGTGGACCACAATGATAAGCAGGCTGAAAGGGAGATGATGGAGCAGTCTCGGTTGCACA
ACGGATTATTTTTCTCGTCGTGTGTTTGCAATATGGTTTTTGTTGGGCTGTATAATTGTT
ATCTGGCTGTCACTACGGACGCGACGTTCATCACATGCATCTCAGCATGGCCAGACATCG
AGGAGCGGTCACTCCCCGCAGGCCTGACCAGGGTGGTGGTGTACTTCGTGTGGTTCGCCC
ACGTGGTCCGCAACATGGGCGTCTTCCTCATCATCCACACGGTTCTGCTGTGCCTCACGC
AGCAGTACAAGAACCTGCAAAGTTACTTTGAAGACCTGAATAAGATTTTTGATGAGACGA
AGTTGAGTCAGGAGGAGAAGGAATTGAAGTATGAGATCAAGTTTAAGAGGGGGATTGAAC
AGCATGCTCTAACGTTGTGGTGTGTGGATGAGACGCAGCGCGTTTTCAAAATAACGTTTA
GTTCTCACGTGCTGCTCTGGTGTGGACTCCTTATCTCTATCCTTCCAGATGTGATGAACA
ATGATGATCATACCCTGAAGATGTTGGTGTCGAACGCTCCCCGTGTGGCTGCTGCGCTGG
TCGGCCTCGGCTACTTCATGTGGCCTGCTGGAGACATGTCTGTTGAGGCCTCTAATCTGC
CGCAAGCTATGTACGGCTCTGGCTGGCAATGCTGTTATCACCGCTCGTCTCGAGTCAGGA
AGCTGGTCGTGTTAGCCATGATGCAAGCTCAGAGACAGATAGAAATGAAAGCTTTCGGTC
ATCTTACATTCTCCTACGAA
>unigene6998_HarmOR23
CCGCGTCTTATCCTTCGCTGGCATCCCAATCTTTGCCAAAAACAATTGGAATTCTAAGCG
GTGGTTACTGCTTCAGATCATCAACTTTATTGTAGGCAACTTATGCTTCGTTTTCACCAC
TGGTTTTGTTGCAACCAGCTACACAGATTTCCTTCTCTGTATCCAAGGAGCTTGTATCTG
GACAACGGGAGTCATTATGACCATTTCCATATGGGTCTGTCTGATCTTCCGAAAGAAGTT
TCGAAGATTCTTGGAAGAGATGGCCTTTCAAGATGGGATGTTGGGCATGCCTTTGATAAA
GCATATCTTTCTGGTCTCTTCAAAAGGAGAAAGAATTAATGAGCTAAGAGAACTGGTGAA
TGATTCGCAAAATAAGTTGTTTAAGTATACAAGGGTTTTGTTAAAGACGTA
>unigene35735_HarmOR24
GTCGCTGTCGTCGGCGAGCCTCGCGACGCACCTGCGGCTGCTGCGCTGGTGCGGCTACTG
CCGGCTGGCGAGCGGCGCGCGTCTGTCTCGGCTGCATGCGCTCTACCGAGCTCTAACGCT
CGCACTCACCACGGTCTACCTGCTACAGGAGTGCGTTTACGCCTACCAGGTACAGCAAGA
TATGGACAAGTTAGCCCGAGTGATGTTCTTGCTGCTGTGCCACATCACGTCTATTGCGAA
GCAACTCGTGTTTCACCTAAAAGCGGAGCGCATCGACGAGATGTTGGCCGGGCTGGAGGA
TCCGCTGTACAACCAGCCGGAGGAGGCGCACCGCCGGCTGCTGGGCGCCACGGCGGCCAG
CGCCTCGCGCTTCGTGCGCGCCTACTCGGGCTGCGCCGTGGTCACGTGCACGCTGTGGAT
CACCTTCCCTGTCATGTACCGCCTGCAGGGACTGCCCGTTGAATTCCCTTTTTGGATTAC
CGTTGACTATAATCGACCAACAATGTTCATCTTGGTACTTGCATATTCTTACTATGTAAC
CACACTCGTGGGCATAGCAAACACAACCATGGACGCATTTATGGCTACTGTTCTGAATCA
ATGCAAAACACAACTCAGACTATTACGGATGAACTTCGAGTGCCTGCCGGAGCGCGCGGC
GGCGCTGAGCCGGCAGCTCGGCGGCTCGTACGACGCGGCGCTGTTCGCGCTGTTCCGCGA
GTGTCTCGTGCACTACGAGAAGATCACTGAGACCGCCAAAATGTTACAGAACATTTTCGG
CACAGCTATTCTTATTCAATTTGGGATTGGTGGATGGATCCTGTGCATGGCCGCCTACAA
GATTGTAAGCCTGAACATGCTGAGCGTGGAGTTTGCGTCGATGGCGCTGTTCATCAGCTG
CATCCTGACGGAGCTGTTCCTCTACTGCTACTACGGAAATGAAGTCACTGACGAGAGCGA
GCGCGTGTCTCAGTCGCTGTACAGCATGGAGTGGCGACGCGCGCGGCTGACGTTCCGGCG
CTCGCTGGTGCTGGTGATGGAGCGCGCCAAGCGGCCGCTGCGCCCCGCCGCCGGCCGCGT
CATCCCGCTCTCGCTCGACACCTTCGTCAAGATAATAAAGTCTTCATACACTTTTTATGC
GGTTCTTCGGCAGACAAAGTAGAGCGACGATACAGCGCACTCCCTACTGCTTTTATAATA
TTTGTTGCAATTTATAATATTGTAGTTTCAATTGATTGCTAAAACATTTACCTAGATGCA
TCTATTATGGTTTTGAGTTT
>unigene24858_HarmOR25
CAGCATCATGCCGTCGGATCAATCTAGAATGTTTGATCCACCGTTGACCGTTTTGAAAAT
ATTCGGAGTATGGGAAGGCAGAACGCCTTCGAAATATTACAAAACCTTTTCATTTCTGTT
CCTTTTTGTGTCATGGTTTTTTTATAACTTTCTTCTTACTTTAAGCTTGGTTTATACTCC
TCGAAGTGTGGAGCTTTTTCTACGAGAATTGATGTTTTATTTTACTGAAATATCTATTAC
ATCGAAATTTTTAACAGTTCTCCTCTTGCGTAATAAAATACTTGAAGTATTTAGTGTAAT
TGATAGCGATGAGTTTGTCGGTGATTATGAAAACAAAGACGGTATTCTATACAGAACTAA
TAAGGGTTACAGTTTATGTTGGAAAGTATACAACGTTTTGGCGAACATAGATTATACCTG
TGTTATAATAATGCCAGTAGTTATTGATCTTATTCAAGGAACCAAATCTGTACTGCCCAT
ATGCAACTATTACTTTTTGAGCGAAGATTTCCGAGATTCTCATTTTGTTATTTTGTACCT
CTATCAATCTATTGGAATGTATGGACACATGATGTATAACTTAAACATGGATTCTTTGGC
ATGGGGATTACTAGCTGTAGGTATAGCCCAGATTAAAGTACTAAATAAAAATTTTACGGA
TTTAAAATTATCAGCCGAAGAAAGCAAGCTGCCGTTAGAAATTCAAGACAACATTCAAAA
AACGAGGCTCTTTAAATTGTTACGACACTACGAAGCAATTTTGAACTATTGCGATGCGAT
TCAAAATTTGTTATCAGTAACTTTCTTTTTTCAATTCAGCTTCGGAGCGTTGACAACTTG
TGTTATTATGTGTAGTTTATTGATGCCAGGAACAATGGTGTACAGAATATTTCTGGTGAT
CTATTTATTTGCTATGGCTGGTCAGATTGCTGTGCCAGGATTTTTTGGTACTCTACTAAC
TCATGAAAGTCAAGAATTAGTAACAGCGGCATATAACTGCGAGTGGATAGAGAGATCACA
GTCATTCAAAAGAACTTTGATCCTATTTAGAGAACGGGCAGGGACTCCGATCATAATTTC
GGGCATGAAAATGTTTCCCCTGTCTCTCGTCACTTTTGTTGCAATCATGAAAACTACGTA
CTCTTTCTTCACGCTAATAAGAAATGCT
>unigene6502_HarmOR26
AACGTAACAATGGACTGCACGATCGTAGCATTTTACGCGCAAGCCAAAATACAAATACAG
ATGCTTCGCCACAACTTGGAACAGCTGGTGGAATTTGACGACTCTGCTAAAATAAATACA
CAGTTTAACAAGACTGGTCTCTACAGTACATCTTATAAAGACGAACAACAGGAGAGAGTG
GCGATACAAGAGAGACTTAAGAAATGCGTGCAGCATTATTATCAGATTTTGCGGTTTGCT
AAAGAAGTAGAGTCGATATTTGGTGAAGCAATGGTCGTGCAATTCTTTGTGATGGCTTGG
GTCATATGCATGACTATGTACAAGATCGTCGGGTTAAGCATATATTCGGCCGAGTTTGTT
TCCATGGCCGTGTATTTGGGTTGCATGCTAGCTCAGCTGTTTATTTACTGCTATTTCGGG
ACACAACTCAAAGTTGAGAGCGAGCTGGTAAATCAGTCGATATACTGCTGCGACTGGATG
AAGCTGTCACCGCGGTTCCGAAGACAACTGCTGGTGATGATGCAGTGCTGCGGCCGCCCG
ATAGCGCCTCGCACCGCATACGTCATCCCTATGTCTTTGGACACGTACATTGCGGTGTTG
CGGTCTTCATACACTCTCTTCACGTTCTTGAACCGTTAAAAGTTCAACATCTGTGTCACC
ACAAACACAAAGACAGAAACTCTTTTACGAAAG
>unigene36300_HarmOR27
TTTCTGTCTTACAACCGTCCGTCCCTTACAGCTGCCAGGGAAGAAGAACTGAACTCCAAA
TATACTCCGTGGATAAGCATGTACGAACTGTTCGCGCTAAGCAAAGTTTCACTTTTGATC
GACCCGTGCAGCAATTACATAGGTACCTACCTAAACATGAGCTCCTCTGAAAGTCGGTGT
AGAACTTAGGTATTTTTCTCCTACAATATATTAATATATATTTCTTCTCTAATAACAGTC
TCTTTATAACAAAGTATTTTCGAACTTTTACTGCTACATTAAGTAAACAAATACGTAATT
AGAAGCTTACGCCATAAGGTAATTTTCACGAACAATAAGAATCTAGAAACCCACAAATTG
CCATTCTGATTTTTTATTCTCCAGAACAGGCTTTGTTTCAAAGTCTCTACAATGCTGTCA
AAGGTCTGTTTGTAATTTACTAGTCCAAAGAAACATAATTGACTTCGTCGGTATATTAAC
CGAGTTACTTTTTTATGCAGATAAAAAACNTTATTGGTGTCTAGGTCGCAAAAAATCGTA
ATGGTGAAATTGATTCTGTGGTCACGTTACTTGACCGTTTGATACTCTACAACTCCGGGC
TAGCCTCATACACCACGACTTACAAAGTGCACTGGACTGCTCATGTACTATTAACATGTT
TCATAATTGCCTGCGTCTTACAAATAATAGCTTTATTTATGGGTAAGGATGACCCAGACA
GGCTGTTTGAATGCTTCAGCGTCCTCTCGTTTTGTGCGATGGGGATGCTAAAACTACTAT
CGCTGCGGAAAAACCATCGAAAGTGGCGAAAACTTCTTACCCAAATAACAATATTGGAAA
ATACACAGTTGAGCAATCGCTCTATATCCTGCGTCGAGTACCAATCGGACAGCGAAGATT
CTGACAATTTCTCTGAACATATTAGTATTTACACGAAAAAGTTTCGCGGAACATCAATTG
TTCTGACTAGAATTTATTCCTTCACCGCTTTTCTCTTTATTTTGTCACCGTTTGCGGAAC
GAATAATTTGCGAAATTCGCGGCGTGGAATGTGTGGGATATCCCCACGTATTTCCTGGGT
GGACTCCACTCGATGATTTTAGTATTTTCGGCTACCTTGTAACCGTTTTATGCGAAGTTT
TTTCAGCTGTTTACTGTGTATGTGTCCATATGGCGTTCGACTTAACAGTCATAGGCATCA
TGATATTCGTATGTGGACAGTTTTCTTTGCTCCGGGATTATAGTTCACGGATCGGAGGTA
AAGGGAGGCAGTGCAATTTGTCAATGAGAAGGGACGAGAGAGCTCGCTTCAGGATTATAC
GTTGTCATGACATTAATCTTTTACTAGTCAATTCAATTACCGAGTTGGACATGTTGCTGA
AAAACATCATAGGAGTTTACTTCTTCGTTGCTACTTTGACATTATGCTCGGTTGCAGTCA
GACTAAAAAGTGAGGACATGGGCGTAATGCAGCTCGTGTCGCTGATACAGTACATGTGCG
GTACTTTAACGCAGCTGTTCTTATTTTGCCGCTACGGTGACGCAGTTTTACACGAGAGTA
CAATGGGAATGGGCGAAGGGCCTTTTGCAGCCGCGTCCTGGTGCTTGAGCCCTCGTGTCA
GACGGGACCTATCAATGCTTAGTGCTGGAATGATGAGCCAGCGACATCTGCGCGCTGGGC
CGTTCAGCTTTATCGATCTGCCTTCGTTTATACAGGTCGTGCGTGCCGCATATAGCTACT
ACGCAGTGTTGGGCAAAAAAGAGTGAAGAAGTTGATGTTTAACATTATAATAAAAATATA
AAAACATGTTTGTGACCTGTTTGCATGTATTACATTTACTTAACAATTGAGGTCACACCG
TTGCAGTGTCGATAAAGATTAGGTACTGCCATCATTTGCACGTCACTAATGCGCCCTTCA
ATTTCGATAAATTGTGTTAGGTACAGTCAACTTCAGGTCAGTGGTAACAGTTTTATAGAA
AAATCGTACTTATTACTATTGAGTTAAGGTGCATGCCAGTTACCACTGATGTGCAGTCTA
TCGTACATAAAAATCGGGTCATTTTCATGTAACACGCAAATAAAACTAGGTACATGCAAC
TTGATCTTACGGAAGTTTTATTTCATAGCCAAAAAG
>unigene24202_HarmOR28
GAACTACTGCATCTCTGGGAAGACGCAGAGGCACATTACTACAAAACAAACCAAGTCATC
AGCGTTTTAGATCACAACAAAGAAAGAAACCTTAAAAGCAAAGCCGTTAATGAGTACGTA
GAAAAACATCTGAAAGACATAATCCAATCGCATGGAAGGAATATTAACCTACTACACAAA
CTTGAGCATGTATTCAGCGGAGCTATAGCCCTTTGAGAATTCTTGTTACTTGTCATTGGT
CTTATTGCTGAACTGCTGGGAGGATTAGAAAACACTTACTTGGAGATACCATTTGCACTA
ATGCAAGTTGGTATGGACTGTTTCACTGGTCAGCGAGTCATGGATGCCAGTGTGAAGTTC
GAAAGAGCAGTCTACGATTGTAAATGGGAGAACTATAATTTGTCCAACATGAAAATCGTG
CAGACAATGTTGCAGAGTTCGCAGAAGACTATGAAGTTATCTGCCGGTGGTATCATCATG
TTGAGTTCCAGCTGTCTGATGCAGGTCATCAGGTCGATATACTCGGCGTACACGACGCTG
AGATCCACTATGAAGTAGCTGTAACAAATAACAAATGGTAGAATAGTTCATTAGTCAAAA
TAGACTATAGTAATAGCAAAATATAGACTACAGACTGATATCCATACAGTGATCCCTAAT
TTTAAATAAAC
>unigene36462_HarmOR29
GGGCAGACTGTTAGACTTAACATAAACATGGGTTACCAACAAATCGATTGTTTCGACATC
CATTTAAAAATCCTCAGAATACTTGGTGTATGGCCACATGATAATCCAAGTATCTACTAC
ATATATTTCTCCAGAATTTTTGTGTTTACATTCACAGTTTTATATGTCGTGATATATACC
ATGAACTTCTATTTTTTACCACAACAATTGGAAGTTTTCGCTGATGAACTAATATTTTAT
TTTACCAACGTCGGAGCTCTATCTAAAGCGTTGGCCTTTATATTTCTGCGTGACAAAGTA
AAAAAAATGCTTTTTATGTTAGAAAGTGAGATATTTCAATCTGACGACCCTGAAGAAATT
AAATTGATAAAGGAAGGCAAAGAGAAATCCAATTTTTATTGGAAAATAACTGCTGGGTTA
TCGGTTTCTGCAAATACAGTAAATGTGTGCCTCCCGTTGCTGGTACATATAATTTTTTCG
GTTGAGCTTGAGTTTCCTGTGTGCAGATATTCGTTTATTCCGGAGAAATATGAAGCTATG
TTTGCGTATCCAGCGTATTTCTATCAGAGTATAGGAATCACGACACATATGTTGTATAAT
GTGAATATCGATACATTTCTTCTGGGCGTGATGTTTCTTGCTATGACCCAACTGGATATT
CTTGATAGGAAATTGAGGAAAGTGACCGATGTTTGTATAAATCCTGACGCCGCTCGCGGT
TCGGTTGATAAGTTTATTGACGATCAGAATGCCGTATTGGAAATTATTAAGTGTATCAAG
CACTATGATGCTATTTGCGAATATTGTAAATTAATTCAAGATGCTTTCAGTGAGATATTA
TTCGTACTATTCAGTTCTGGCTCTTGTAAGATATGCATGTGCCTATTTCGATTCACAATG
CCAGCAACGACAGGATATTTTGTTTTTTTGTACACTTATGTAACTGTCATGACACTTCAA
GTGATGGTGCCTTGTTGGTTTGGATCTCGGCTTATGGACAAGAGCAGTCAAATTACTATT
GCGGCGTACGACTGCGACTGGACGCCGCGATGTCGCAGGTTCAAGAGCAATTTGCGACTA
TTAGTCGAACGAGCAAACAGACCTATCACTATTATTGGAGGGAAAATGTTCCTGCTCTCA
CTAGGAACTTTTACTGCGATAATGAACTCTTCTTATTCCTTCTTCACTTTGATGCGTCAC
ATGCAATCTCGTTGAATACTCTGTAAAATAGTTCATACGGTACTTGTATTATTTCTAAGT
CTTGTTATCAATATTTTTCAACAATTTGCTTTTTTTATTAGTTACAATATTAATGTAATT
TAATTCAGATTTCATCTTAAAGGACCAGAGCAAAGCTAACAAGTTCCCTTATTTGTCTAT
AATGAGGCCTTGATGAATAATTACGTAGTATCCGGATAAATTAGATGAATTCGCTACCTT
TAGATACCTATAATTATTAAAGCTTGAATATTCTTTTACACGAGATTGTATTAATCAGAA
TAAGTATTTTTATATGTAGCGTAGTTATACTTACAACAAAAATAAAAATGTAGTAGATGT
AAGTGTATTGCAACTGTTCCACTTTCGAAACTCGTAGTTTTCCTTTTATTTTACTTCAC
>unigene34814_HarmOR30
CCCGCTTGAACTTCACGTCCTGCTCGTACCAGATGCATTTGACAGCACTGTGTGTAGGTC
CTCACTTGTTGCAGTCAACTCATGTCCGCACCAGCAGCATACGAAGAGCTGGCTGATCAT
CACCGACACGTACGTGAGGATCGAGAAGAACTGCATGCTGCGCCAATCCACAACCAAAAT
CCTTAGCGCGGACATGCAAATGATTCCAACACTGCCAACAAGTTGAAACAGCAAATATGG
ATGATAAGCATTTTCAACCAGCTCCGTGAATGTAACGATAGCTTGGTGATGCTTAATACA
ATCGACAAGCTTGTTGTAATTTTGTGCTAAAGCTTCTTTAGTTCCTTGCTTTCTGTCTAC
TGTTGTAATACTCATAAGCTTCTCCTTGATGATATCTATCTGAGCGCAGCCGAAGATGAC
GGAGGAGAACACCACGCTATCCACGCCGAAGTACATATACGCGCTGATGCAGATCGTGCC
CAGCTGGAAGGCGTAGCCGATGTAGTACTGCACAGCCTTCTCGGGACTTACTGGCATCCA
CATATCAAACGGGAACTTCCTATCAGCATCATCGAACAATGGCTTCATAGCCCACAAGCC
GCAGGTTATCTGAGAGCTCACCATGAACGCTAGTAAGAGTCGCTTTATACGCGCAGCCTG
TAATTTCAATATATTCTTATGAACTTCATTATCCGGTTTGAAA
>unigene28466_HarmOR31
AAAAATTTGCTGGCTAAAATCCTTTACATCATATTACATGAAATAGTCGCGTTTTTTGTA
ATAACTCAGTATATGGAGTTGTACGTTATAAGAACAGATCTGGATCTCGTGTTGACTAAT
ATGAAGATTTCAATGTTAAGCGTCGTCTGTATCGTGAAAGTTCATAGCTTCATTTTCTGG
CAGAAACACTGGCATGATGTCTTGGACTACGTCACAGCAGCTGATAAGTTCGAAAGGCAA
AGCGATGATCCTATCAAGAGCAGAATTGTTGAGACGTACACAAGATACTGCCGTCGTCTC
ACATACTTCTACTGGGTTTTGGTTTTTACAACATTCCTAACTACAACTGGCACGCCTCTC
ATGAGATATCTTTCGTCGTCCACTTTTAGGCAAAATATGCGAAATGGAACTGAACCGTTT
CCGCACATCTTTAGCTCCTGGATGCCTATAGATAAATATCATTCACCTGGTTGTTGGATT
ACAGTACTGTGGCATACACTGTTATGTGCTTACGGGGCTGCCATCATGGCGGCTTATGAT
ACATGCATCGTAGTCATCATGGTGTTCTTTGGAGGGAAGCTGGACCTGCTGCGAGAGAGA
TGCAAGCAAATGTTTGGCCCGTCTACGATCAGCGACAGACAGTGCGAAGAAGTGGTGCGA
CAGCTTCATGGGATACATGTCATGATGTTGAAGTATTCAAGATTATTTAATTCGTTGTTA
TCACCTGTCATGTTCTTTTACATGGTTATGTGCTCGCTAATGCTTTGTGCGAGTGCCTAT
CAACTTACTTCAGCACAAAATGCTGCACAGAAGCTATTGATGGCAGAATATCTAATCTTC
GGAATTGCACAACTTTTCGTGTTCTGTTGGCACAGCAACGATGTTTTGATCAAAAATGAA
AACATGACGTCAGGGCCCTTTGAAAGCAACTGGTTTCTAGCAAACTATAGACAAAGAAAA
GACGTGTTAACTCTA
>unigene24650_HarmOR32
TGAAGTCCAGATTCTTCATTTAGTTCCACATACAATTCATAAGATTGAATATGGCGTATG
ACTGTTGGAATAGATCAGTGAGAGCATCTAAGCACATGACTGTAAAAACAGTTTGTATAG
CAATAGGTTTGAGTGCATTCTGTAACATCAGCTGCAAAGTCGTGCGTGTGCGCCGGTCGT
AGTGTTGCTCCCAGCCGCAAGTGTATAGCGACATGCGTACGTCTTCTCCCTTCTCCATAA
GCAAGTCGCTATAGTAACACGGTGAGCCGCTGATCATAACTCCACCAACTATGAAAGTTA
CGAATTCCACATTCACTTCGCCGCGGTAGAAACCTTCAAGTACTGCATAGATAGTGATGG
GTAGGATAAGCGCAGTGAATTTCAACGTCAGCTCATAACCAATCTTGAAAACTTGCTGAA
TTCTGTCCACGAAGCTGTGAACGTACTGTAGATGAAGAATAATACCCTTGAGCTTCTTCC
TAATGACCTCATCATCACACTCCACAAACAGGTCATCAATCCTTAACTTCACCAGTACCA
ACTGGCCACACGCATGCAAAATAAATATCGGACCCAAAGGAACAAATGCCGCATACATTA
GTGCCGAATATGCAGAAAATAACAACATTATAGCATACATTAACAAGTACACAAAGATAT
TATCTCTATTCTCTTCCATTATCGGAGGATATAATACCACTTCGTAGAACGGAACCAATC
GGAACTCATTCATACAATAATAGTACAACATAAGACCTAAGTTCTTGAAAAGAAAAATTG
CGCAACCCGAAATTGTGAGGAAAAGCCATTGCTTGCAAACCCACAATCCTTGGTTAATAT
ACTTCTTGATCGAATCTCGTTCTTTTGGTGGTAAATCTTTGGAAGTTTGAAAGTCCTTGT
TCATATCTGCGATTAATCCAACAAGGGTATTCTGATAGGTCAGCAAAACGCCGTATTGAT
AGGAAATTACAATATACACGACGAATAGAACGCCATTTTGGCAAGTTTGCGTGAAATTGT
TAGCTTTTAAATCATGACAGAAGATATTGTAAAGAATTAGAAGAAATGT
>unigene26634_HarmOR33
GGAAAACTTATCGAACATTATACAAATTATAAACGCTGTGGACGAGATGTGGCGTTACAT
CCGTAAGTTTGGTCTGGAGTACTGTGACCTGCCCACCATGCTGTGGAATGTCTCCGTGCT
CCTGAAGGTGCTCACAGTCAACATTTATGGCAAAAACAGGAAAGCAATCCCCCTCATCTT
CTACATAATCGTGACGGTGGGTCTCCTGACGTACTTCTACGTGTACGTGGTTTCCATGAT
CTGGTTCGTCTTCAGCCGCTGTCCAGTCACCGGCGATGTGCTGGCTGCCCTCATCGTCTT
CTCTTTGGGTGTAGCCAGCGAGATCAGCACCGTCAAGTTTTTGTATATGAGGATTCATAT
CAAGGACGTCCGAAAAATGGTAGCAGATTGTCTGGACTCCTACTCCAAAGTGGTGCCTGG
GACCAGGTTCTCCAACAACCTGCTGCGAACCCTCAGGGAGGCGAAGAGACGGGCCATGCT
GTTCTGGATGGTCATCATCGGTAACGGACTGATGTATGTTGTAAAACCACTACTTCTGCC
TGGAAGACATTTCATGGATGACGTTGTTTTACTTTATGGTTTAGAACCGATGTTCGAGAC
ACCAAACTACCAAATATCATTTGTCTTAATGGGCTCCTCATGTGTTCTCATTTGCTACCT
CTGTGCGAACATCTCCGCTTTCCTGATCATCATTACCGGGTACGTTCAGGCACAAATGCT
GGCTTTAAGTGAAGAACTGACGCATCTTTGGGAAGACGCCGAAGAAAACTACCGCGGCAA
TGAACTAGAAGACATTACTGATGATGGTGATCAAAATGATAGAAACAAAGATGCAATACT
CAATGATTATGTGACTGTTCATCTCAAAGATATAGCTAAAAGTCATGCTGAGAATATAAA
TCTATTAGGTCAGATTGAAGGCACATTTAGAGGAGCTATAGCGATAGAATTCTGTCTCTT
AGTCGTTGCTCTTATAGCCGAATTGTTAGGAGGATTACAGAACACCTACATGGAAGTACC
TTTCGCGTTAATGCAAGTTGGTATGGACTGTTTAATAGGTCAGAGGGTTATGGATGCAGG
TGCAGTGTTTGAAGATGCAGTTTACGATTGCAAATGGGAGAGATTTAATAAAAAGAATAT
GAAGACTGCTATGGTACTATTGTTGAATGCGCAAAGGCCTATGACGATCTCCGCG
>unigene30070_HarmOR34
AAAATGTCGGCAAAATTTTCGATCATGCAAATTTTTAAATTCCTCGAGGATCCTGCATAT
CCTTCTGTAGGACCTCATCTAAAACTGCTAGGATTTACGGGTCTCTGGCATCCGAACCGC
CACACCTTAGTGGGTCGCTTCAAACATATTCTCTTCTACATCACCATATCATTCTTCTTC
AGCCAGTACATCAAATGCTTCATCAACTTCAACGCCAGCTCCCTGAAACTGATTCTTCAG
TATGCTCCATTTCATATGGGCATCGTCAAATCCTGTTTCTTTCAGAAGGACTATAAGACT
TGGCAGCAAGTGATTGACTACATGTCGTCAGTGGAACTCGCTCAACTGTCCAAAAGTAAC
AAGGAACAATACAAAATAATCTACGATTACATCAAGAGGAATCGGAAAGTGTCTTACTTT
TTTTGGGCTCTCGCTTTCTTCTCCAATTTTAGTATTTTCACTGAACCGTACCAAAAGAAT
CAGATAAATGTTAACGGTACTAGTATTTATTTGAACATTTTTGATGGCTACACCCCATTT
CAGAAGGAAC
>unigene7372_HarmOR35
CAGAACTTAGGCAATTGGAAGGGAAACAGGTAGACCTTGTCCCCCTTCCAATTGCCTAAG
TTCTGGGAGGTCGACTCGATCATCACTTACCTTCTCACCTATGTTTGGGAGGTGGTTGGC
ACGGTGCCGTGCCAGATGTGTCTATACCTGCCTTTTGACTTAGTAATTGTAATAATGACA
TCAAATGTAAGCGCACTCCTGCGACTGTTACAAGTGGACTTGAAGAACGCCATCCAATTG
CGTGACGAGCAACATAAAACTAAGAGTCATTTAAATGTTTCTGACACTCAGAGCTATGAG
GAATTGAAACGAATTGTTGACATACATCAACGATTGTTAAGGATAGCGGACCAACTGTCG
AGTATTTTCGGCTTGGTAATATTCATTCACGTTGCGTGCGCTGCTCTTGAAATCTGTTTC
TTCGGTTTTTTGACCATGGTATATGGCGGTCTAGCTGAAACGATTGCTAATATGCTGACG
GTTCTCAATGCAGTTTTCACTATTTTCCTCTTGTCACTCTCTGGTCAATTCTTGTGTGAT
ACGAGTTCAGAAGTTGCAGATGCGGCTTATGAAAGTTATTGGTACGAAAGTGATCATAAA
GTGAAGAAGCTAACATTATCGATCATTATCAGAGCCCAACGGCCTAGTTATTTATCAGCC
CTTGGATTTTCTCAATTGACACTCAAATCATTTTCCAAGATTATGAGCTCAGCTTGGACT
TACTTTTCGTTACTGATTCAAATGTATGAAGAGACCTAAGTTGCAAAGGATGGGACATAC
ACTCTTATTTCTCAGTCAACAATATCACACTAGATTATGAGCAACGAACGAACGGTGGAA
GGATATTCTACGAACTGCATTTTTTTT
>unigene31113_HarmOR36
TCTTTAACAATATCAGGCAACCGGTCCACACTGTTTTCATCTAGCCTCTCAATCATGTCA
CTGATGACACTGAAATTAGCGCATACATGTGAGGTCAGCACGAAGTACAGACCATCAACT
GTTGTGAAGAATAGTACACAAACAAAACCACATATAATTGAATAGATATAAACTGCAGAC
CAAGGTATCCAGGCATCTGTCGAGAACGGTACCAATACCGCATAAGGCAACGTAAAAATC
AGCTGATTATTGACGAAATAATCGTACATTATGATCACAGGGCTCACAAAATTATACACA
GAGATAAGGATTAAATTCAAA
>unigene14199_HarmOR37
GATTGAGAGCGCTTTCAGTTTGGCGTCAGCTTTGCAGTTCATGCTGAGCGTAATGGTGCT
TTGTTTGATAGGAATTCAGTTCCTGTCCATCGAAAACCCGAGCGCTCATCCGATGCAGAT
TGCGTGGATGGGCATATACCTCACTTGCATGCTGATCGAAGTATTCATACTGTGCTGGTT
TGGCGACGAACTTATCTGGAAGAGTATGGATCTTGCAAAAGCTGCCTTTGAAGGACCTTG
GATGAACAGTGATCGTCAGACAAATATGTTTATCATCATATTACTGGAGCGATGCAAACG
TCCCTTGAGATTGTCGGCTGGAAAAATATTTACCTTATCCCTCGACACGTACACAGTTCT
CATCAACTGGTCGTACAAAGCCTTTGCTGTGATGCGAAACATGAAGAAATGAACAATTGC
AAAAGTTATATATTTTAGTTCGCTTAGATAATTAT
>unigene31180_HarmOR38
CGACGCACATGGTGGAATAATATGTCATAACAAAACGTGCACTTTTTATACTTTTTGTAA
TAATATCTCTGTGCTCCGGCTCTTTTGGCTTGAACTCCTTACAATGTAAATATTCCAAAA
GACTTATAACTTTGTCCCTATTCATCCAAAACACAGCAATCTTGACGTACGTGTACATCT
CACTCAAAAATAAATACAATCCATCGGCGATATCTCCTATATTTTCTCTTTGCTTTAGTA
AATATACGACCTCTCCGATGCCGGGGAAAAAACACACGAGCCATAACACGGTCAGCGTGT
ATACCATATGGAGCCAGAACTTGATATTGTTTGGTGAATAGTTGTTGAACCACATGCCGT
AGAACTTGAGCCAGTAAATGTGCACAGCATGATACAGCCGAGGATTCAGATCCTCCCAGG
ATTCTATC
>unigene6642_HarmOR39
AACGACGTTTATCACAGAATTCATTCGAAAATTTGATTTGGCTCCTTGATCTTTTGCCAT
CACTACTTGGTTCTCCATTATTAACTGATAAGTTTAACCTACTTATTTTGGACCATGCAC
GGGATTGTTGTCTTTATTTATACATCGTGGGTATTGCAGTCTACCAAAAGTATTCCGCTG
AAGGCTTTATCGACTCCATCAACAGTTTATTTAACTTTTTTGCCTTCATCCTCATTGCTG
TTACCGTTTGGTGGATGCATAGAAAAAGGAAAGAATTCAACGATCTTCTAGAAGTAGCGC
AAAAGAATGACGATCTGATTATAGAAACGGGCCGATTCCTACATGTGCACGAGAAAATGT
TGAGGAGCATTAAGATTATTATCCTCTTCTGCTACGTTTTCCATTTCATCAACGAAGTAG
TTGTTTATATTCCGTTTAGAATCTTGAGAATGGAGGATTTCTCTATTGCCTCTTGTGTTG
GTTTTGGACCACTCAATGTAAGTCCAAACCGTGAGGTTTGTATGGGACTAATGACAGCAC
ATATTCTAATATCAATTATGGTTATATGCTGTTACGACATCTCGTTGCTGTTCCTGTTCT
CTCACACCACTGCTGTGTTTCAAATTCTTTTTGAAGAAATGATGAGTATAAACGACATTA
CACAAACTTGTCAAAATTCCGATGAAGATTATGCTGTAATTGTAGCACGATTAAAAAACG
TCATTGTTAGACATGTGCTAGCCTTGCAAACTGTTGGGAAAGTGGAAGATATCTTCAGTG
TCAGCATAGGCATATGTTTCGGCTTGGATGCGATATCGTTGTGCCTTATTCTTTGTGTTG
CCACTAGAAGTCTGTATGCATTTTGCTCCGATTTTACCATAGCCTTTTCTATATTTTTCT
TGTACTGTTGTCAAGGACAGAGACTTACAACAGCGTCGGAAAAGTTCGAGATGGCGGTGT
ACTGCTGCGGATGGGAGAATTTGCGAGTGAAAGAGAGGAAGCAGGTGCTGCTGATGTTGA
AACGAGCGCAGAAGCCGGTCATAGTGTACGCTGCTAAAGTTATTCCAATACGCATCTACA
CTTTCGCGTCTACTATGCAGGCTATTTACAAATTCGTGACTATATTCAAGGTGTAGAGAA
TAGAGATCTAGCATTACTTTGAGTTTTGCACTTTTGCTTATTTTGTCACAAATTGTGTAG
ATTTAAACCTTTTAAAGAATTCTAAGATGTATAGTTTTTCTAATAAGAAGTTTAAATAAA
TGTCGAGCTTTC
>unigene7016_HarmOR40
AGAAGACCCAAATAATCCATTATTAGGGCCAACTGTATTGGCTCTCCGATACGGAGGATT
ATGGCAAAAAGATCGAGTCAAACACTTTCTGTACAACTTGGTGCATTTTATAGCATTCCT
ATTTGTTGTATCCCAATATGTGGAACTTTGGATTATTAGGAAAAACTTAGAAATGGCTAT
GAGGAATCTGTCATTAACTATGCTCAGTACCGTTTGCGTTTTTAAAGCCTGCAATTTGAT
GCTGTGGCAAAATTCCTGGAAGGAGCTCATTGACTATGTATCTGAGTTAGAAAGGTCCCA
ACTGTCGAAAAACGACCCTGTAGTGAACAAAATAATTTCTGACTACGTAAAATATGCGCG
AAGGGTCACATATCTTTATTGGGCTTTGGTAACTGCAACTGTTGTCACCGTTATCTTAGC
ACCCCTTTTCATTTACTTATCATCCCCAAATTACCAGGAGAGTATAAAGAATGGTTCTGC
ACCATATCCAGAGATAATGAGCTCTTGGACTCCATTTGATAGGTCCAGAGGCTTGGGTTT
TTGCGGAGCCACTTTGTACCAGATGTTGGCTTGTTTCTACGGAGGCACAGTGGTCGCAAA
TTTCGACTCTACCGCTGTAGTAATAATGACGTTTTTCACTGGACAGTTGAAGGTATTATC
TGTTAATTGCGAACGACTGTTTGGTGATGGTAATGAGCTAGTTGATTATGATGAAGCTGT
GAAGAGGATTACGGAGTGTCATTTGCATCATTATTATATGGTGAAATTTTCGTCGGTACT
AAATTCATTACTTTCTCCAGTTTTGTTTTTGTATGTAATTATCTGCTCTCTAATGATATG
TGCGAGTGCTGTACAGTTAACAACGGAAGGTACGGGCAATATGCAGCGTATTTGGATTGC
GGAATATCTC
>unigene36885_HarmOR41
AGTGGAGCTAGAATTGTTAAGGCTTGATGCTAAGGATATTTTTGGAACGGAATCGGCGAA
GGTACAGCATGAGGTCGCTTTGAAGAGATTGAAGAATTGTCATAGAAGACATGTTGAGTT
GGTCAAGTTTGCCCGTCTATTCGACTCTTGTCTATCGCCGATAATGTTACTATACATGTT
CGTATGTTCTGTAATGCTGTGCGTTACTGCTTATCAAATAACTATCGAAACTAGTCCAAT
GCAAAGATTCTTGACCACGGAATATTTAGTGTTTGGAGTCGCTCAGCTTTTTATATATTG
TTGGCACAGCAATGATGTGTTATTTGCTAGTGCAGACCTAATGCGTGGTCCATACGAGAG
CATATGGTGGACCAGAAGCGTGAGGTACCGTAAGGACCTGTACCTACTAGCTGCTCAGTT
CAACAAGACCGTCGTGTTCTCCGCCGGACCCTTTACTAAGCTCACTGTGGCTACTTTTAT
AAGCATCCTGAAAGGCGCCTACAGTTATTACACGCTTCTCAGTCAGTCTCAGATGAAATA
AGGATTCTAATTGTAGCAGTTTTTTAAATTATGTTACCTATTAGATACTTATTACAGGAT
GTCTTTTATTTGTGAAATGTAGATAACTCAACTAACTTTCGCCCGTTGTTTCATCCGCTT
TCTGAAAGAATTTCTGATATATAAGCTATATTATGGCCAAGTTTTATCAAAATCCGCGCA
GCTGTTTGCGCACGAAGAAGTAACAAACACATATTCACACACTTTCGCTATTATAATATT
AGTTTGAATTATTATAGACAATGACACCGAATAGGAATTTTTGTATTACAGTCTCACATA
TATAAGATCAGAATCATACCATATATGTAGGTACTATTAATAGGTCAAACAAGGCTGGAA
TGCTCTTGAAAACTAGTTATACCTATAGGTATGATGTCAACTATCTTGTAGCTTTGTAAC
GTGAAACCCTTGTTAACAATATATCTATTATACTGCTAGGTCTAACAATATCTGAACTAC
AACACCCTTTGGGGCTGTAAGTTTCCTAGGCGAATTAATTATATTCAGTGCGGAAACTTT
GTCAACTTATAGTTAAATAAGTTATTAATACGTATATTTTATTTTGATGTGTTTTAGTAC
AAAAAAGAATAGTTATTGATAGCGAAAGATGTTTATTTTGTAACCGATTGTACGGTCACA
GTCGTCATAGTAGGCACGGCGGCAACGCGAAACCGGTTTACTGACGCGAGCCGCTGCTCC
AAGCGCGTAAGAATAGTTGGTATCCATATTTTGCTGATTTTAGGGCGGACAAAAGAATTG
AAAAAAAATTTTTTTACTGATGATGCAGATATGTTCTGTTAATGATTCTGGACCACCAGT
TTTTTTTCGTGCACTGCTTAAAATTCATTCCTGCATATGACCTGATTTCGTGACAAAAAA
CATGATAACTCAAAATCATAATCATCTATTTTTGCAGTCGGTTAAAAACCTTTTTTTTGT
TTAAAATAAGTTTATATAAATGTAAATAGACATCGATGACATAATTTGAGCGCATATAGC
ACTGACATATAGTAGCACAGGGTACCACCTTATTATAAAACTAAATATAATATATAGCTG
TTTTTAAATAGTACCGGCTTTAGTTAGCTTTAAACCATTAACTTATTTGCCTTACCGCAT
CAAAAGACATATATCAAAAGGTGGTTTAAAAATATCTATCACGGCTTGATCATCATCCTC
CGAGCCTTTTCCCAACTATGTTGGTGTCGGCTTCCAGTCTAACCGGATGTAGCTGAGTAC
CAG
>unigene22154_HarmOR42
GGCTTCGTAGGCTTGGAAACCATAGACCCTTTTGTAGGCGAAAAAGAAATGGACCGTTTC
ATGTTCAGTCTGTCTTTTGTCATCACGCATAATCTCACCCTGATCAAATTGTATATTTTC
TTCTTTAAAAACGTCGATATTCAGGAAATAGTACGCACTTTAGAGATTGAGTTGTACGAT
TATTATCAGAACATAGAAAAGAATCGAAAAACGGTGAAGATATCAAAAATAATAACAGGA
TCTTTTATTTTCTTTGGATGGCTTACTATCGGCAATGGGAATGTATACGGAACAATTCAA
GATCTACACTGGAAGTCCTTAGTAGCCACTCTGAATGATACTTCTCAGATTCCAGTGCGA
ACGTTACCGCAACCGATTTACATACCTTGGAACTATCAGAAAGATAAATCGTACATTCCT
ACATTTGTTCTCGAAACCGTCGGGTTACTATGGACTGGGCATATAGTGATGACCATTGAT
ACTTTTATTGCATCTGTTATCTTACACATGGGGGCGCAGTTTGAAATACTGAACGAGGCT
ATTACGACGGCGTACGACCGGACAATGACGTCACTGAGGGAAGGCATTCGTCCTGAAGAT
AGTGGTCATCAAGGACAGTCAGACAGGCAGTCTTCTATACTAAGTGTGGAAGATAGCAAT
GAGAGGATAGTGCACGCTTTCATACCGAAAGAGGAAATCGACGCGGCACTGCAAACGACT
TTCAGAAATTGCTTTCGACAGCATCAAGTTCTTATCAATTGCGTGGAGAAGTTCTCTAGA
ACTTATTCGTACGGCTTCATGACTCAACTGCTCTCCAGCATGGCAGCCATTTGCGTAGTA
ATGGTTCAAGTTTCGCAAGACGCATCAAGTTTCAAGTCAGTGAGACTGATCACTTCTGTG
GCGTTTTTCTTCGCTATGATAACTCAGCTTGGCATGCAGTGTTTTACTGGAAACGAGCTA
ACTTTACAAGCTGAGCGCATATCAGATGCAGTAATGCAGTGCAAGTGGGAGCGCATTCCC
AGCCGCCAGCGTCGACTCCTGCTGATAATGATGATGAGAGCCCAGAGGCCGCTGCGGCTG
ACGGCAGCTGGCTTCACCAATATGGATAATGCTTGTTTCTTGGCTATTATGAAGGCAGCG
TATTCTTATTACGCCGTACTCAGTCAAAGACAGGAGTGATTTCAAACAAGAAATAAAAGC
AACTTTAATTTTAATAATTTAATTATAATCTTTTTAC
>unigene33166_HarmOR43
TGTCACTATGGGGCTGATGGTGCAGAATGAGAACAGGTCACTGCAGGCTGTCACACAGGG
CTGATGGTGAAGAATGAGAACAGGTCACTGCAGTACTGTCTGACCGTACTGAAAGTGGCT
GGGTTTCTGCACCCCCTCGGGGATGGAAGAATTCCTCGTTTGACGCGTAGGCTCTATTGT
TTTGGTGTTTTTATGTTTTTAGTGGGTTGCATTATAATGGCTCAAACGGGAGCCATGTTC
GAAATATGGGGAGACCTAGCTCTGATGACCAGTGCATCATTTCTGCTGTTCACCAACCTG
GCCTTTGCCACTAAGATCATCAATGTGGTGGTGAGGTGTCGTGAGATCCAGGAGATCATT
GATGAAGGTGACGCTGATCTGCTGGCTGAAGATAGGTATCTGGGTATTGAAGTTATTAAA
AGTTGCAATGTTGAAACCTCTTTGAGCATGGGTTTGTATACCCTCTTGTCTGGAGTGACG
GTGTTCGGCTGGGCAGCCAGTGCTGAGAAGAATCAACTGCCTCTAAGAGCTTGGTATCCC
TACGATACTTCTAAGTCACCTGCCTACGAATTGACATACATCGACCAGAGCTCAGCAGTG
ACTTTAGCAGCACTAGTTAATGTTTGCTTGGACACTCTGGTGACGTCATTAATTGCGGTT
TGCCGCTGCAGGCTGAGGCTTGTAGCGTTGTCTCTTAGGACTTTGTGTGATGGTATTCCT
TTGCCTGACAAGCAACTGATATCACCAACAGAAGAAAGGATAGTTCTCACTCGCTTGTCA
CAGTGCATCATAAAGCACGAGGCAGCTTTGAAGGCTGCCAGACAGATCCAGCGCTGCTTC
TCTCTGCCCATACTGGCGCAGTTCGCCGTGTCTGTCGTCATCATCTGCGTCACGGCTTAT
CAGCTGGCTATGGAATTAAACAACAGAAACTGGTTTAGATGTATACCCATGGTAGCTTAC
TTGCTTTGCATGGCTCTTGAAGTGTTTCTGTACTGCTATCAAGGAAATGAGCTCCTTGAA
GAGAGTTCAGAAATAGCAGGAGCGGCTTACGAGTGTCCGTGGTATCACTGTTCAGTTCGC
ATGCGTCGTACTCTGCTCATCGTCATGGTGCGCACGCGTCGCGCTCTCAGGCTCACTGCC
GGTGGCATCACCACGCTGTCACTCGCTTGTTTTACCTCTATTATAAAAGGTTCGTACACC
TTCTTTACGGTCTTGCAACAAGCTGAAGACAGGAACCCGAAATAAAC
>unigene35415_HarmOR44
TCCACATCAGATGACTACATGGGATACATGATATACAGCAGCAGCGCCAGGATGCTAAGC
GCCCTGGTCGTAATCTGCGAGATATGGCATGCACTGGGGAACAACATGAGTTTGGATGAG
CTGATCTCTAGCGTCAACGTCATCTTCATACACTTGATCACTCTTTGGAAACTTATGATT
ATGGTGAGCAACAAAAAAGTGTTCAAGAAATTAGCAAGGGCTTTGGAGTCTCCAAGTTTC
GATATATCTACTGAAAACAGACAGGCCATCGTGAATCATTGGGTTCTCACGCACAAGAAA
TACTTAAAAGTTTTGCTGTGTCTAGCCTATCTCACTCTGGCAGTGTGGGTACTACACCCA
CTAGTAGACGACATGGATTTCAACTTAATGGTGGATGTGAAGCTGCCATTTGCCTACGAC
AGTCCCCTGCGTTACGTCATCTCCTACTTATTTGTGGGCACTATGTTCAGCTATGCGTCC
TCCATGGTGATAATGTCTGAGGTCATCATGCAGGCCCATCTGATACCACTTGTGTGTCAG
TTCAATGTGCTGGCAAACTGCTTTGAGAATGTCTTTGAGGAGTGCGCTTCGGAATTTCCT
GATATAAACAAGCATGAGTTGGTGAAGCACAACATGTTTGTTGAGAAATACAGGAAGAGA
TTGGGCGATTTGGTTAAACAACATCGGGAGATTTTGGATCAAACTACAGATTTGAAGACA
ATTCTAAGCGCTCCGATGCTAGGCCAGCTGGCTTGCAGCGGCTTACTCATATGTTTCGTC
GGTTATCAAGCAACCGCTACGATTGCAGAAAATTTGGGCAAATTCGTTATGAGCCTTTTT
TATTTGGGATACAACATGTTCACTTTGTACATCATTTGTCGATGGTGTGAAGAAATAACT
ATCCAGAGTCAGCGTATAGGCCAATCAGCGTATTTCTCAGGCTGGGAGAGCGGTGTGTCG
CATGTGCCCGGCGCGCGCGCCACTATCATATTGGTGATCGCGCGCTCCAACAAGCCCCTT
GTGTTCCTTGCTGGGGGCATGTACACGCTTTCTTTAACTTCGTATACTAGTTTGGTGAAG
GCTTCGTATAGTGCCTTGAATATTCTTCTTACGACAAAACATGAGTAAATAACTAGAAGA
AATATATAGTTTAAACCACAATTTAAAATACATATGTATGTAGAACAGTCTAGATTCTTA
AACGCACATTATGATTTAATATTTAAAACGGGGCATAAAATAAAG
>unigene6639_HarmOR45
GAAAGATACGCGTAAAATGCGTCTACAAATCTTAGAGGATTTTCTTCTAAAGAAAACTTT
TGATTTCGACCGGCCGGACATCAACCTGTATAATTTTCACCCACAGCTGCGAATTTTACT
CGCCGTCAAAGGAGTTTTCTTTACAAATAGACGCTCTTTACTCAGATTCATATGGCCCTG
CATTTGCATCCAACTGTCAATCGTCGCCATGACTTTAGAAGAGATATTCATCTGGCGCGG
AGTCACCGTCAAGGACTACTCCTTCGCTACAGAATGTTTCTGCTACTGGGTGATCCTGGG
CTGCATACCCATGGTGTACGTCAGCATTGTCGTCAATACTAACAAGATTTATGATATCGT
TGTCACTATGAACGAGGATTTTATATATGTGTGTAGTTTGGGAGATAGATACAGAAAACC
GTTCCTAGAAGGGCAACTCCTCATTTGGCAATTATGTTACGCTTGGTTCATTTTTGTCTG
CTTCGTGGGAGGTCTATACGTTATTATTCCACTGGTTGGGTTGCTTTACCAGAGCCTCTT
TGCGACAATTGATGAAAACACAGTCAGACCTCTTCAGTTCCCGATGTGGCTGCCAAACGA
TGACCCGTATAGGACACCTAATTATGAAATCTTTTTGGTCATCGAATCAACGCTGATCTT
TTGTTTTGTACAAACTTTTTGTGTATACATCTACACGCTACTACACATCTTACTGCATTA
CTACACAATAATGAACATGATTATAATAGACTTCAGCGTGATATTCGAGGGTCTGGACGA
GTCCGTGGCTTTACTCCCTCGACATGACCCACGCAGAAGAGAAACACAACTAATCCTAAA
CGCGAGGATAGCAAAAATTGTGAGATGGCATCTTTCTGTCTTTAAGGCTGTGAGTACGGT
GTCCTCTGTTTACGGTCCACCTCTGGTTTACCAGGTCTCCTTCAGTTCTCTCGCGATATG
CCTGATAGCGTACCAGATTGCAGAGAAACTCGACAATGGTAAAGTAGATATCCTGTTTTG
CCTGTTAGGCATTGCTGCATGCTTGCAACTTTGGATACCTTGCCATCTAGGCACCATGAT
TAGAAACAAGGCATTTGAAGTCGGAGACGCGGGCTGGACGTGCGGCTGGCACGAGACCCC
ACTGGGCCTGATGATCCGCAATGATATCCTCATCATAATCCTGAGAGCACAGAAGCCTGT
CACCATCAAGTTCACTGGTTTGCCCAGCGTGCAGCTTGAGACTTTCTCCTCCACTATGAG
CTCCGCATACTCGTATTTCAACATGCTGCGACAGTACAGCAAATAATTTAAAATTGGACT
AGCGCCGAATAGTATTTAATTGCACATGTTCTTTCACGGGTTTTGTAATTGACGCAAAAT
AATATGTTAATGTTATTTTAGAAGTTTCACTGGTCGTAAGTTTTTCTGTTAAATGAAAAG
AATGTGTAGTAATATCGTTATTTATTCACATTTTAACTATCAACAAATTATCCAACTTTA
CTAATTACTAAAG
>unigene33039_HarmOR46
TACTCCACTGTTATCATGTCGAATTTCAAAGTAGCAGCATACAGTAGCGTGCACAAATAC
AAAGTAACTTGCACGACTCGTAGTGCCAGGAGAGGGGACACGAAGTTCTCGAACATCTCC
TTGTATCTGTTGATCACTTGGCAGAGGGAGGCACAGTCGCGAAGCGCGTTCACTGTTGCG
TCGTCGAATTCTGAGCTGTATATGTCAAACTGCGTCTTCGCTTCCGCATAAAGGTTGCTC
ACTTTCTTATCATAATGATACACCGATTCCTTCATCTCTGACACATTATAGATGTAGTTA
TGTTTCTCATCGTCCTGTATCGTCGCGTGTGATACTCGCAACGCTGCATGTTTCACTCCA
TGTTGTAACAAAGCGGTGTAGCGAGCGTTTCGAAGGCTGCAACATAGCAGGTCCAACTGC
CCGCAGATCAAGATTGAGTTTGAGGCGAAGAATACTCCAAACTGCCCCATGGCTAACCCA
ACAAACATCTGCGCTAAACAGGACACCAAAAACACGAACTCGTAGAATGGAGATCTAGTT
ATATCCATGTACATCCAACTCTGAATTGGTTCTTTGGTCCATAAATGTATAATAACAGGC
ATCGTAGCATACATAGTGACACTAAACATTGTACAAGCTGTATAGATCCTCGCAAACCGT
TGAGCTGTCTTGCAACTCTCTTCCATAGTCATATTCGTCAGACCCCCTGCCGAATGATAC
TTAAAGTTCCTCTCCATATACTCCATCAGGTCATACAAGTCTTGCCGGTACATTGCATAG
TAGGCGACGATAATTAGGGATACAAGAAGTGGCAGGGAATCGGCAATAGTACCCAAACTG
GACATGATGTCCTGCCATTCTGTGTACAAATGGACAGTCAAACAAGTTGGTATATACGTC
AGGACGAAGAGAACTATGCCTAAATATATGTCGTTGATGACAAGGTGTCGCTCGCTGGTA
GAATTTGGGAAGAATTCCCAGCAAGCTACCAATTTTAGGGGTATTTCTATATAGTGGATG
TAACGGCCTGTCTTCTCCGAG
>unigene5523_HarmOR47
CGTATAACATCAAACACTATTGGTAGAATTATATCACACGTAAAAGCTACGTGTGACAAT
ACAAAGTAAAGTTTCCAAACCAATCTGTAACGCATGTTGGTTTTGTAAAGCATACCGTCC
TTGTTTTCATAATCACCGACAAATTCATCACAATCTATGAAATTAAATATTTCAAGTATT
TCATCACGCAAGAGGAGAACTGTTAAAAACTTCGATGTCACAGGCATTTCCGTGAAGTAA
AACATTAATTCTCGTAAGAATAACTCCAAACTTCGAGGTGTATAAACCAGATTTAAAGTT
AGAAGAAAGTTATAGAAACC
>unigene23524_HarmOR48
GCTTTTTTCTGGAACTGGTTTCTAGCCCATAAGTTAACCATCATTCATTCGCACGCTGCA
TTCATTAAATTGAATATTCCGTACGATTGACGACACATCTCGGCGAAGGTGTCGAGATTA
ATCACGTAGAACACCGTGGTAATTCCCATAGGAATTCTGGCTCTCGTCATCATGAACAAT
ACAATTTGTCGTATGCGCTTGTCGTAACATTTCTCCCACCTGCACGAATATATCGCTTGA
CGAAATTTTTCACTTTCGACTATTTGAAACATAGTGAGTGGCAGTAAAAATGTAGTCGCT
TTCATGTTGTATTCGTATAAAATGGAATAGTTCTTTTTGACGCGATCTACTAATTTGTAA
AGATCCTGAAGTTTGCAAATGATTTTCTTTAAACCTTCTTCTATTTCTGCACGATCTTCG
GCTTCCACAAATAATTTACTGATGCGAAGATTGAGCAAGTCAAGTTGTCCACACGTATGT
AACATAAATATGGGAAGCATAGGGTCGAACCCAACGTACATTGAAGACGCGTAAACATCA
AACACGAAAGTGACTACGAACAAGATCCAAAAAACTACAGTCACATTTTTGTAAGCTTCT
ATTGGCTGAGGGTATGTTAGGTCGAAGAGAGGTACGAGA
>unigene14001_HarmGR1
ATAAGTTCTTTTACTGATCTAGGAGCATGGGTCATTACCTACGGTTGGATGATCCCAGTC
GTACATTCACTTTCATACCTGTATCTCCTTATTAAAATTCTGGCTACATTAGACTTGATT
GCAAATATAATACAAGTTGAAGTTCGGCTAAGAATTATCAACAATTTTATAAAAAATTGC
TACAAATGTGCAAGCGCCTGTCCTGTTGGGATCTTAGCAGACTGTATACGTAACAAGAAT
TGGTTGCATGGCGAAGATGGATCGCCAGATCAAAGTTTGAAGGCACGTTCAATAGACAGT
CATGAAATAAAACGGCTCTCGAAATGTTACCTCTTGCTAACGGAACAAGTTATGTTTATT
AACAAAATGTACGGATTTCGGATTCTACTGAACACAACGAGCCTGCTATTCGATATGGTG
AAGATATTGAATTTAGCTATAAGAATTATCGTCGGGTCACAGCGAACCCTATACAACAGC
GCGGGATACAACTTTTTGCCGGGAGTATCCGGATTTGTTCGCTTTTTAACTTGCGCTGCC
ATTTTAATAACTTTGGTAAACCGTTGCGAGCAAGCCTATCGGCAGAGAGAGCGGATCCTC
AACGTCATTGATCATTTACTGATTAATAAGAA
>unigene36780_HarmIR1
GGCTTCAACCTGGATGTGGCCAACTTGGCAGCTGATTATGTGAAGCACAAAGATTTGCGA
CACGTCTGCTATTTTACGTGTCAGAGTCGATATTACAACACTATACTGGTACACAAATTA
ACAAAGCAGAGCGTCCGTGTGTCCGTCCGGCGCATTGATGAGAGCGTGAACAGAGACGTG
GTGCGAGCCGCGTCCCGGAGTACCGGGGCTGTGGGCTTGCTGCTCGACGCGCACTGCCGC
GGGACACCACTAGTGCTGCTCGAGGCTTCAGAAAACAAGCTGTTTGATGCAATGCACCCC
TGGCTCATCCTGACTAACATTGAAGATGCTGACAACTGCACTGATTACATTCAACAATCA
TTTCAACAGTTAAACCTAAGTGTTGACGCTGATATTGCTGTGGCCTCTTACAATGGCGGT
GATAATTACACATTGACAGACGTGTACAATTTCGGTAAAATACAAGGAAATAATTTAGAG
GTCAATCATCTTGGTAGCTGGCGACCTGAAACAGGCTTAGATATAAAATTGAAAGGTTAC
AAATATTATAACCGATGGAATTTCCAGAATTTAACACTACGGGCTATATCTGTGATAGTG
GATCAGCCGGAGATGTTCTACCCAGAGATGCTATCAGAGATGACGTACACGGCAGGAGTA
GCCGCCATGACGAAGATCACATCCCAGATGCTCAACACCCTCAAGGAACAACACAACTTC
AGATTCAACTATAGCATAGCAGGTCGTTGGATTGGTTCTCCAAAGAGGAATTCTACACTG
GCCGTGACCAATGCATTGTTTTGGGAAGAGCAGGATCTATCAAGCACTTGTGCTAGAATA
TTCCCAAAATGGCTGGACTGGGTTGACATAATCCACCCTCCTACCACCAACCTTCAGACC
AAGTTCTACTACCTGATACCGGAGACAGGTGTAGGCCAGTACGAGAACCGGTTCCTCACG
CCCATGTCCCACGGCGTGTGGGGCTGCGCATTCATCGCTGGCATCGCATGTACCTTGGTC
CTCACGGGAGCAGCGTGGATGGAGAGTAGACCCAAACCCGGGCTATACGCCTTCTTCAGC
GTATTTGCTGCTGTTTGTCAACAAGGTTATGAAGACGGAGTACAATTGTTGGAAACGTAT
TCGAGTCAAGGACGCAGACTAACTCTACTGGTGATTGGGTTGACGAGTATGTTACTGTAC
AACTACTACACCAGTAGCGTGGTCTCCTGGCTCCTGAACGCTGCGGCGCCATCCATCGGC
AACCTCGACGGACTCATCAATAGCGACTTCGAATTGATATTTGAGGATATTGGTTACACA
AGGGGTTGGCTTGCCAATCCCGGATTCTACTACTACAGCGGGTTCAACAACGTGAAAGAA
GATGAGCTGAGGGACAAGAAGGTGACAAAAGCTAAAAGAACTGTCCCAGTACTGCAAACT
GTGAACACGGGTGTCGATCTACTCCGAACTGGCAAATACGCATTCCACACGGAGCCGTAC
ACGGCAGCTCAGGTGATCTCCAAGACGTACGAGGATGAGGAGCTGTGCAACCTTGGAGCA
CTGCAGATGATGCTGCCAGCTCACGTCTACATCATGGCACAGAAGCGGAGCCCTTACAAG
GAGTTCTTTGATTGGAGTCTTCTACGTCTCCTAGAACGTGGTCACGTGAAGGCCATACGC
GCTCGCTTTGCCGGCACCATGCCTGCCTGTTCAGGAGCCAGACCTCGAGCGCTCGCCCTC
GGCCAGGCAGCTCCGGCCTTCCTGATGCTGCTCCTCTGTGTCCTGCTGTCCTGGATCATA
CTGGCATTTGAAGTACTCTGGTCAAGAGTCCAGCTGAAAAAGCGCGGTCCGTGATCGTCA
AACAAAAAGTGACGTCACTAGTGATTGGGCTATGATCACAGCACATCAAGACACCTACTA
ACATAGGACGATGAAAAAAAACAATTGAGGCAAGACGTTTGACGGGGCGTTAGGGAGAGC
CACGTGGAAAGATTAAGACACTAATACAAAGCAGCTCTGATAGATGGCACAAATAAATGT
AGTTTAAATTCCCAATGTGATTAAGCCCAA
>unigene32538_HarmIR1.2
CATGTACCCTCCCAGGAGGAGTATGAAAGCTGGTGCTGCTCCTCCCAAAGCCAGGGCTCG
AGGAGAACTGCCCTCACATTTAACTTCAAACGATGATCTGCGGATCTGTATGCAGGAGAC
TATGCCCTGCTCTGATAGACGCATCAGACTCCAAGTCATAAACTCCTTATAAGGGCTATG
TTTCTGCAGACACGGATGCAGCAAGGTCTTCTCCATTGACTGCAAGGAGCCCAGCTCACA
CAGCTCGCTTTGTGAAAACGTTCGTGATATCAATGCGTTAGCGCTGTTCACTTCTGTGTG
ATAAGCGTAGCCTCCTTTTTGCACCATTTTGATCCCTTGAACCAAAGGCTCTAGTAGAGG
AGCATTTTTCTTTTTATTGAACACTTTCTTTTGACGCAGTTCATCTTCAATGGGCGCGTT
CCTTTTGTTAAAGTAGTATGATGGCGACTGTAACCAAGACCTGGTATATCCAATATCCTC
ATAGATGAGCTCCAGTGGACTTTCCAGGAGTTCCTTCAAGGAGTTGATGGAAGGTGGAGG
ACCGTTCAGCAGCCAGCTCACCACGGAACTGGTGTAGTAGTTGTATAACAGTACGCACGA
GAGACCGGTCACCAGGATTGTCACTTTACGAGCTGTAGAAATTCTCTTTGTACCACTATC
ATCGATGTCTTGGAAGAATTGCTGACATAAAGAAGCGACCACAGAAAACACGGCATACTG
AACTGACGATGGACGTTGTTCTAACAATGCTGATAGCAGTAGGAGACCAGCACATAGCGT
GGAGACTCCTATGACACTCCACCATGCTGTGGTACTGAGTGGTCTTAGGAATTGGTTCTC
GAACTTTCCAGGGCCCATTGTTGGTATTCGGTAGTAGTATCGTGTTTCGATAGATGTTAG
AGGTGGATTTATCACGTCGATTCTCTCGTAGACTGTGGACAGACCACGTATGACCGGTGA
CACATCCTGTTCTCGAAAGTATAAAGAGGTGGAAACTACCTTTGAGCTGTTCTTTTCATA
GCTTCCTATCCATCTATCGGTAATCGTGGAAACGTACCTGATATTATGTATTTTGGCAAC
TATGTATAATATGTCTGTAGGCGTTTGAGTAATCATGGCCACTCCAGGAACTGGTTCCGG
ACCCGTTAGCGATTCCAGATCGAAGTTCTTTGAGGCTCTTTGAACAACCAAAATCATCCT
CATAGATATATTCTGGAAATCCCACCGTCGATAATATTTGTATCCATTTAGATTAATATT
CAAATTAAATCCGTTTTCATGATTCCAGACACCAATTTCGTTTACAATCAAATTACCACC
TTGAATTTTGCCATAGTTGTAAACTTCGTATAGATTGTAACTGGAGTTACCTTTCTCAGC
AACCACGATATCAGCATCCACACTAATATTCAAGTTACTAAGTATATCAATCAGTGTTGT
ATTACGATCTTCGAAGAGAACATTGTCGATTTCAGTATCATTATATCCTTCAATTTCAGC
TTTATCATCGTCAATAAGCAGCCATTTATGATGAGAGTCTAACCACATGTTTTGGGAAGC
AAAATACAAAACATCTTCAGCCATGCCACAATTAGTATCAATAATGACTCCAAGACCGTA
CGTTTTACGGTGCAAGCAATTTTCAACTCTTTTGTAGTTGACTTTAGAACGGAGAATAGA
TGTTTCTGATATAGCTATGTTTAATTTAGATGCGGATTTTGAATATTGAAGCGCCCAAGA
ACTGTACTTTTCACATGTCAACAAACAGACAAACTTAACATCTCTGTATTTAAAATATTC
AATTCCAAGCTTCAAAGTATTTGGTTTAAACCAAAAATGATATAAGGGAGTATTAACACG
AA
>unigene35380_HarmIR8a
GTTAAGTTCAGTATTATTTACATTTCCAAAAAGAAAATACAAAAAATATATTTTTTAATA
TATAAAAGCTTATAATTCACATATTTCTGCAAACAAATAGTAAATTATAAACTACAACAG
TAATTCAGTTGACTTGAAAAATCCATCATGGCGTCTTGAGAGCAGGAATGTTCGAAAAAT
TACGAATAATATTTTATGTCCTATTAACTTTGTTGATTCCGTATTTATTACAAGAATATA
TTTCAGCAATTTTAATCAGTAAAATAAGGCCAAGTAATTGTAAATCTTGTGGGAATTATA
ATTAAATAAAAAAAGAACGTCAATTTCTAATGTGAAGTCAAAAAAAGTCAATATGTCGTT
TCATTATTTGTTTTTATTAATTTTTCTGATTAATCTGGGATGTGTAATTTCTGAGCTGAG
TTTGCGATTTGTGTTCATAATAGAGTCTCAAGAGCAGGACTTGACTCATGAGATCAGCAA
GGCATTGAAGCTGGCTGAGAGCGTGAGGACGGATGTCAAGCTGGACGATGCTGTAGTTGT
GCTGGATAGAGAGACTGAGGATGAGAGTTATAGGATGCTATGTTCCTCCCTATCAAAAGG
CGTATCCATGATCATCGACCTGTCCTGGACACCGTGGGAGATGGTCGAGGATCTAGCAGC
GGAGACTGGAGTGCCTGTAGTGAGGACACTACTGGGCTCTCAGCAGCTGGTGAAGGCTTT
GGATGAGTACCTGGAGTCTAGGAATGCTACTGATGCGGCTATTATTTTGGAAAGTGAGAG
TGACGTAGACCGCACACTCTACGAGCTGCTAGGAGCCTCCAACATCCGCGTCTGGGTGCA
CGCCGGCCTCACCAGAGACTCTGCCAAGGCTCTGAAGACCATGCGTCCTGAACCCAGCTT
CTATGTTATAGTGGGGGAGAATGCGTTTATTATGGATACTTATAGAAGGGCAGTAAAAGA
GAAGCTAGTACGCCGCGACTACCGCTGGAACCTCGTCCTGACTGACTACTCGACCCTGGA
GTTGAGTCAGCTAGTTCTACCGACTGTGACCCTGCAGGCAGACCCTGGGGAGTGCTGCAA
GCTGATGAGGAGAGAGGACTGTTCCTGTCCGAATGATTTTCAGCGAAAACAATACATCCT
GAACGCGTTAATCCAGTACATAGCAGAGGTATACTCCAAGCTGGACCGGGATCTACCCCT
GGTCACCAGTTCCATCAGCTGTGAGGAACCAGAAGCTATCATGAACAGTACCAGAGATAG
ACTGTACAGGCAGTTCGCTGAGGATGCGGAGATCAGTAATGAGACGCTTTTTTATTGGGA
TATGGATCGATCTGGTCTATTCCTCCGCTCTCGCTTCATTCTATCAACCTACAAGCCGAC
AGCTGGCCAGCAGACCATAGCTACCTGGTCTGCTGATGAGGAGTATAAGCTGCTGCCAGG
AGTTGAGCTCGAACCCTTGAAGATGTTCTTCAGGATCGGAACTGCTCCTGCAGTACCATG
GACCTTAATGAAATTGGATCCTGAAACTGGTGAACAGATGTACGATGATGATGGACAGCC
TCTGTACGAGGGTTACTGCATCGATTTGATTGCTAGATTATCTGAGACCATGTCATTTGA
CTACGAGATCGTGTCTCCGAAAAGTGGTGGTTTTGGCAAGAAGCTGCCTAATGGGACCTG
GGATGGTGTGGTAGGAGACCTCATGAGAGGAGAGACAGATATAGCAATATCAGCTTTGAC
AATGACAGCAGAGAGAGAAGAAGTCATAGATTTCGTGGCTCCTTACTTTGAACAGACTGG
CATACTTATTGTGATCAGAAAACCGATTCGAAAAACATCTCTGTTCAAATTCATGACGGT
GCTCCGAACAGAGGTGTGGCTGAGCATCGTAGCGGCGCTGGTGCTGACCGGCTTCATGAT
CTGGCTGCTCGACAAGCACTCCCCTTACTCCGCCAGGAACAACCCCCACGCCTACCCCTA
CCCCTGCAGGGAATTCACACTAAAAGAGAGCTTCTGGTTTGCCCTCACCTCGTTCACCCC
TCAAGGCGGTGGAGAGGCTCCAAAGGCCCTGTCTGGCAGAACATTGGTAGCAGCGTACTG
GCTGTTCGTGGTCCTCATGTTGGCTACCTTCACTGCTAATCTAGCTGCCTTTCTCACTGT
TGAGAGGATGCAGACACCAGTATCATCACTAGAGCAACTAGCTCGTCAGTCTAGGATCAA
CTATACAGTCGTAGAAGGCTCATCAGTGCACCAGTACTTCATTAATATGAAGTTTGCTGA
AGATACTCTGTATAGGGTATGGAAGGAGATAACTCTAAACGCGACATCTGATCAGGCGCA
GTACAGAGTGTGGGATTATCCAATCAGAGAGCAGTACGGACACATATTACTGGCTATCAA
CGCCTCAGAACCTGTGCCAGATGCTAAGACAGGCTTCCAACAAGTGAACGAGCATACTGA
CGCCGATTTCGCTTTCATACACGATTCAGCTGAAATAAAATACGAGGTCACCAGGAACTG
CAACCTGACAGAGGTAGGAGAAGTCTTCGCTGAGCAGCCGTATGCTATAGCCGTGCAGCA
GGGCTCCAGGCTGCAGGAGGAGCTGTCCCGGGCGCTGCTGGAGCTGCAGAAGGAGAGGTT
CCTGGAACAGCTGGCTGGGAAATACTGGAATGAGTCAGCCAGACAGGCGTGCCCAGATGC
TGATGAGTCGGAAGGCATAACCTTGGAGAGTTTGGGCGGAGTCTTCATAGCTACACTATT
CGGGCTAGGCCTAGCAATGATAACACTAGCGTGGGAAGTCTTTTACTATAAACGCAAAGA
GAAAAACAAAGTCCAGACTCTTAACACGAAGCCGGAGAAAGTCGCCTTCGAGTCGAAGTC
GACGCTCGAAACGAAAGTCGCGGAGTCGGTGGCTAAGCTCAAGAAACGAGGGAAGAAAGG
GAATTTGGCTAAAAATGTTACTTTCGGTGATACTTTTAAGCCTGTGGCTGAAAAGGGCGT
TTCTTATATTAGTGTTTTTCCGAAGGATTATAGGCCTTAGAATTTATTTAAATTAATTGT
TGTTTCACCCGTGTTTCGAGGGAACTACTTCCCGCACCCGGCTCTAGACTATATCCACTT
TATTATGATAAGTGGTCTTAATAAAGTACCAGCTTTAGTGCTAGGCTTAAACCATCGTCC
CCAAAAAAGTCAATAGTCTAAACCCACTACTAAGTCGGTTCTTTTTAAGAAGTTTTATAC
TAAGGCGATATATGTCATTTTCATAGAAATTGGTGCAGTAGTTACCGTGTGTAGTCCAAC
AGACAGACAAAGTTACTTTCGCATTTATAATATTAGTAAGGATTGCACATAAAATATTAG
TAGTGTGAATTTTAGATTTTTTGTGTTAGGAATATAGAAAATATTTTTAGGACTTATTTA
TCACGTATAGAAGTTATAATAAACACGAAATAAAAC
>unigene31792_HarmIR21a
CAGTATCTTGGTTTATCGTGATCTTTCTTCTTTTCTATTCAGTCTTTAGTGAAGAGGTAC
TGGTAGAATATTATCCTTCTCAATCTATCTTAGACACCCAGTATAAACTTAAAACTAAAA
GAGAAATAAAAAGTAATGCTGCACCAATTGCATTGGATAACAGTAATAATGTAAGTACAC
GTGAAATTAATTGGAGAAAATTCAATCAAGAAAAAACTGATGATGATGCAAAAATTAAAA
AAAGGGCGCTGGATCCAGTATTTCGCGGGCATCCAAAGACTAGAGAAGAATTATGGAATG
AGCATTTTCTTAACGAAACGACGAAATTTGATCAAACACCATCACTAGTACACCTGCTTC
ATAATATAACGTTGACTTATCTCAAAGATTGTACGCCGGTAATACTGTATGACAGCCAAG
TGAAATCTAAGGAAAGTTACTTGGTACAAAATCTTTTAAAGGGATTTCCAATGAGTTTTG
TTCATGGATACATTAACGATGGTGGTGAATTGGTTGAGCGTAAACTCTTGCATGCCTCAA
CGGATTGCCAAAATTACATACTGTTTTTGACTGATATTAAAGCAAGTGCGAAAATACTGG
GTAAGCAGCCAAAGAACAAAATAATAATAGTCGCAAGATCCTCTCAATGGGCGGTACAAG
AATTTCTAGCCAGTGTTGTATCAAGAATGTTTGTAAACTTACTTGTTATTGGGCAGAGCT
TCAAAGAAGGAGATGATGCAAACTTGGAATCACCATACATTCTGTATACACACAAATTGT
ATACAGATGGATTGGGTGCTAGTCAACCAGTTGTACTAAATTCTTGGAACCACGGAAAGT
TTTCCAGAAATGTTAACTTATTTCCTCCTAAAATGACCGAAGGTTATGCTGGTCATAGAT
TTTTGGTTGCAGCGGCTAACCAGCCTCCATACGTATTCAGAAGGATTAAAGCAGATCTCG
ATGGTGGCAATCCTCGAGTTGTGTGGGATGGTGTTGAAATTCGACTAGTTAAATTACTAG
CCGAAAGAAACAACTTTTCGATCGAAATTATTGAACCACTGGAGCTTCACTTAGGGTCCG
GTGATGCAGTGGCTAAAGAAATAACGTCGGGTCGTGCAGATATAGGTATAGCTGGCATGT
ACTTGACAACTGATAGAATAAGGGACCTCGATGTATCACAAGCCCACTCCCAAGATTGTG
CGGTCTTTATAACACTCATGTCAACTGCTTTGCCTCGCTATCGAGCAATCCTCGGTCCAT
TCCACTGGCATGTTTGGGTAGCTTTAACATTCACTTATCTCTTCGGGATGTTTCCTCTTG
CCTTCTCGGACAAACATACTCTAAGACATCTGCTGCATAACAGTGGGGAAATCGAAAACA
TGTTCTGGTATGTTTTCGGGACTTTTACCAACTGCTTCACCTTTCTTGGTAAGAATTCTT
GGAGTAAAACGGATAAGATCACCACGCGTTTGCTCATTGGTTGGTATTGGATCTTTACGA
TTATTATAACAAGTTGCTACACTGGTTCTATCATAGCATTTGTGACATTACCAGTGTTCC
CTGAAACAGTTGATACCATAAAACAATTGCTGGCGGGATTCTACAGAGTGGGCACTTTAG
ATCGAGGTGGTTGGGAAAAGTGGTTCTTAAATTCATCAGATCCTCAAACCAAGAAATTGC
TGAACAAACTCGAATTTGTTCCCAACGTAGAAGCTGGCATTAGGAATACAACCAAAGCCT
TCTTCTGGCCTTATGCATTTTTGGGATCTAAAGCCGAACTTGAATATATTGTTCAAGCTA
ATTTTACAGCGACTAAATCAAAGCGAGCTGCCCTTCACATTTCAAACGAGTGTTTCGCAC
CGTTTGGCATAACGATAGGGTTTCCTAACAATTCGGTGTACTCAGAGAAAATGAGCCTTG
ATATTAGCAGGATGATCCAAAGCGGGATCATTGATAAGATTGCTGATGAAGTCAGGTTTG
AAATGCAGCGAAGTGTTACTGGAAAATTGTTGGCTGCTGGAAGCGGCACAATAAAAATAC
CATCAGCAGAAGAAAAGGGTCTAACTCTAGAAGACACACAAGGCATGTTCCTACTCCTAG
GAGCTGGCTTCATAATAGCCGCCACAGCTCTAGTATCAGAATGGATGGGAGGGTTCACCA
GGCGCTGTCGATTCCAAAGAAAAGTTGATACACCAATCAGTGTCAATTCTAGAGAACATT
TGATTCCTACTCCAAAAACTGATATTGGGAGTGAAATAAAGATTATAGGGGACACTGAAA
GTAGACTTCATTTTGATAGTAGACCATCAACGGCTGCTTCAAGGGATACCTTAGAAGGAC
AGATAATAAATGTGACAGAAGATAATATAGATGTACATAATAGTTTTAACGTCGATAGGT
TTGATTCCAGAAGATCAAGCTCTTTAGATTTGGATAGAGAAGTGAGGGAGATATTTGAGA
AGGATCAGAAAAGACGCAGGATTGTATCTCAGGATATGGAGTCTGTAGATGAACATGGGC
CAACAGTGTCTCGTGTTGCTTTTGGAGATCCCATAAAGCATGAAAAATAAATAAGAGCGT
GTATTTCAGAAGTATTATTATTGGATTTGTGTGTATCGTATCGGTAAAACGTTTATAATC
CATATGAAAATTATGACCTCCTCACAATTATTGCCTTGAATGTGTAGGCGTTATCATGTC
TTCAGGTTTTTTTTATATTGTTGTATAGCTTCCTGATATCTCTCCTCTACCCTTTATAAC
ATTGATAGAGTTTTATCATAAATTGTAATAACACTATAGGAAAAGGTGTAGCTACAAAAT
AAACAACGAAATTGACATCCAACTCTTTATTATCCTTCGAACAGTCATCAAAATAATTTA
TAACAATTTTCTAACACTGTCGATAAACATTAATATTTCATTCAGCC
>unigene27689_HarmIR25a
GCTAGGCGGTCAGTGGATTGAGCGGCAATAACGATGCGCGATATAAAATAGTGATAGAGA
AAATGTCTACAGTTACTGTGTTGCTCTTATTTAATTTAGTTCATATAGCTTTTGGGCAAA
CCACTCAAAATATTAATGTTTTACTGATCAACGAGGAGAGTAATGCTTTGGCTGAGAAGG
CATTTGAAGTGGCTAAGGAATATGTGAGACGAAACCCAAGCTTAGGTCTTGCTGTGGATC
CTGTTATTGTAGTGGGAAACAGAACAGATGCAAAATCATTTTTGGAGAATGTTTGCAGAA
AATATAATGACATGCTCCTGGCGAAGAAGACTCCACACGTCGTTCTCGACTTCACAATGA
CCGGCGTGGGCTCCGAGACCATTAAATCCTTTACAGAGGCTTTGGGCTTACCCACCATAT
CGGGATCTTTCGGACAAGTCGGTGACCTGAGGCAATGGAGGACCCTGAACGCTAATCAAA
CAAGGTTCTTACTGCAAGTCATGCCCCCAGCTGATATTCTTCCAGAAGCGATAAGAGCTG
TCGTCACTAAACAAGATATTACAAACGCCGCTATTATTTTCGACGAATTCTTTGTTATGG
ACCACAAATACAAATCTCTGCTTCAAAACATACCGACACGGCACGTGATCACGCCAGTAA
AGAGTTTTGAAGCTAACGAAATTAAAACACAGCTCGAAAGTCTCCGCAATTTGGATATTG
TGAATTTCTTTATCGTTGGGAGTTTAAGAACTATAAAGAATGTTCTAGACGCCGCAGATA
AGAACCAATATTTTGGAAGGAAAACTGCTTGGTTTGCTCTGTCATTGGAGAAGGGCGACA
TTAGCTGCGGTTGTAAAAATGCCACCATCGTGCACATGCGGCCGACGCCAGACGCGAATA
GCAGAGACCGATTGGGAAAGATTAAAACCACATACAGTATGAACGGCGAGCCAGAAATCA
CATCCGCCTTCTATTTCGACCTGTCTTTGAGAACGTTTTTAAGTATCAAATCACTACTGG
ACTCTGGCAAGTGGCCAAACGACATGAAATATATTACATGCGACGACTACGACGGCAAGA
ATACACCAAACAGGACCTTGGATCTCAAAACGGCGTTCCAAGAGATAAAAGAGACGCCAA
CATACGCTCCGTTTTTTATTCCACAAGATGACCCGATGAACGGCAGGAGCTATATGGAAT
TTAGCACTGATTTGCTAGCGATCACGGTCAAAGACGGCGCTTCTATTAGCAGCCACTCGC
TGGGTTCCTGGAAAGCTGGCCTCTCGTCTAACCTAACCTTGACTGACCCTAATAACATGA
GTAATTACTCCGCGCAGCTAGTGTACAGAATCGTCACAGTCGAGCAAAAGCCGTTTATTA
TACGAGACGACAAAGCCCCTAAAGGCTTCAAAGGTTATTGTATCGACCTCATCGAGGAGA
TTCGGCAAATCGTTAAATTCGATTATGAAATAATACTAGCGCCCGACGGCAATTTCGGTA
CAATGGATGAGAATGGGAACTGGAACGGAATTATCAAAGAGCTCGTTGATAAGAAAGCGG
ATATAGGCCTAGCGTCGCTGTCCGTTATGGCTGAAAGAGAAAATGTCGTCGACTTCACGG
TACCGTACTACGATTTAGTCGGAATAACAATAATGATGAAACTGCCAAGAACACCGACGT
CCCTATTTAAATTCCTAACTGTTCTGGAAAATGACGTTTGGCTTTCGATATTGGCTGCAT
ACTTCTTTACCAGTTTTTTGATGTGGGTTTTCGACAAGTGGAGTCCATACAGTTATCAAA
ATAACCGAGAGAAATACAAAGAGGACGAGGAAAAGAGGGAGTTCACTTTGAAGGAGTGTC
TATGGTTCTGCATGACGTCACTAACCCCTCAGGGAGGCGGCGAGGCGCCGAAAAACTTGT
CTGGGCGACTGTTGGCGGCCACTTGGTGGCTTTTTGGTTTCATCATAATCGCATCGTACA
CGGCCAACTTGGCTGCGTTCCTGACTGTTTCACGGCTGGACACACCTATCGAGTCGCTGG
ATGACTTGTCAAAACAATACAAGATACAGTACGCCCCGCTTAATGGGTCGGCGGCCATGA
CTTACTTCCAGAGGATGGCTAATATCGAGGAGAAGTTTTATGAAATATGGAAAGAAATGA
GTCTAAACGACAGCTTGAAAGAGGTCGAACGCGCCAAACTGGCCGTCTGGGACTACCCAG
TCAGCGACAAATACAGCAAGATGTGGCAGGCAATGGAAGAGGCCGTTCTGCCAAACACCA
TAGAGGAAGCTATCCAACGCGTCAGAGACTCCAAGAGTTCCAGTGAAGGTTTCGCTTGGT
TGGGAGACGCTACTGATGTCAAGTACCATGTGATGACGAGTTGTGATCTCCAGTCAGTTG
GAGATGAATTCTCAAGGAAGCCGTATGCGATTGCCGTGCAACAAGGATCTCCTTTGAAAG
ATCAGTTTAATAATGCAATCCTACAACTACTAAACAAGCGAAAACTGGAGAAACTCAAAG
AAATCTGGTGGAACAACAACCCGGAGACCATGAAATGTGAGAAGCAAGATGACCAGTCCG
ACGGTATCTCCATTCAGAACATCGGAGGAGTATTTATCGTTATATTCATGGGTATTGGAC
TGGCTTGTGTCACTCTTGGAGTGGAGTACTGGTGGTATAAGTGGAGGAAGAGGCCTGTCG
TTGGAGATGTTACTCAGGTGGAGCCAGCGAAAACAACCAGAAACAACGTTGACAAACAAG
GCGAAGGTTTTACTTTCCGCGGAAGGAATTTAGGTCTCACTTTTAAACCTAAGTTCTAAA
ATACTAGAACGAAAATTGATTGATATTATTCGTAGGTATTTTGGTATTTCCATATGTTCA
TTGATCTCATTTTATTTAAATAAGTATATTTGTGTAGATCTGCCCCTTTGTATGCAAGTG
TGAGTGCAATAAACACTTATAAACAC
>unigene35468_HarmIR41a
GCAGTCCTGAAGTTCGCCAATGAAAACTGGAAGGAAGTCGCTCATGAAGTACAAAGCCCA
GTATTTGTAGCAAATGTCTAGTTAGCGGTCAAAGATGTTAGTCTCTACACCAGCTCTTGT
ACCTTTAGAAATACTTTTAAATACAATTATCAATCAGTACTTGCAGTCTGCATATTGCAT
AACGGTTTTTTCGGAGACCCCTTTCACATTCATTTTGCCAACCAGTTTCATTTCTCTGAT
CCCAAATGAAACAAATCTGGTGGAACAGATATTTAATGTATCAGAAACAGGCTGCTCTGA
TTACATAGTCCGAATGCGGGATCCTCAAATCTTTATGGAAGCATTTGAAAGAGTTGTTCA
TATAGCAAACGTTAGAAGAAGTGATAGGAAAATTATATTCTTACCTTATGATGAGGAATA
TAACGAAGAAAATGACGTTAACTTACCTTCGTTGGTGTTTGCAATGAAAGGCAGCAAATA
TCTTGCAAATATGTTGATGATTGTAAACCATGCGAGTGTTAACCAGGACTGCAAAATATT
CAATTTGGTAACTCATCAATTTGTCGGTCGGTCGGAAGAGGCGACCCATCTACCTAAATA
CTTGGATAGTTGGGATTCTTGTACTCAAAAGTTTGAAAATGAAGCGAATTTATTTCCCCA
CGATTTAACTAATTTGTACGGAAAAGTAGTAAGGGTGGCTTGTTTTACTTACAAACCGTA
TGCATTGTTAGATATTGACCCCGCAATTGAACCTCTAGGTAGAGATGGAGTGGAGATCAG
GATAGTCGATGAACTTTGCAGATGGATAAATTGTACTGTCGAAATCGTGAAAGAGGATGT
TGATCAGTGGGGCGAAATTTATGCAAACGAATCTGGCGGTATTGGTGTTATTGGAAGTGT
TGTGGAAGATCGGGCTGATATTGCTATAACCGCCCTCTATTCCTGGTATGAAGAATACCG
TGTGATGGATTTTTCGGTCGCTGGCGTAAGGACTGCCATTACATGCATAGCTCCGGCACC
CCGATTACTATCAAGTTGGGAAATGCCCTTGATGCCGTTTACTTGGTATATGTGGCTTGC
AGTAGTTTTCACTTATTTCTATGCTTCGACTGGACTTTTAACAGCTCAAGGATGTTCTAC
GACTACGTACCCTTTCTTTAACGTATTTGGGATGATGATCGGGCAATCGCAGTACGAAAG
CAGAGCTTCATGGAGGATACGAGGTGTGACTGGCTGGCTTCTAATAGCTGGTTTAATTCT
AAGCTGTGCTTATGGGGCCGGCTTGGCTTCCACATTTACTGTGCCTAGGTATGAGCCATC
CATTGACACGGTGCAAGATATAGTGGATAGGGAAATGGAATGGGGAGCCACACATGACGC
CTGGATATTTTCACTGACTCTGTCAACAGAACCTCTTGTAAAACAACTAGTGAGTCAATT
TCGTATTCATTCATTTGATGAATTGAAGAGGAAAAGTTATACAAGAAGTATGGCATACAG
TATTGAAAAATTACCCGCAGGTAATTTCGCCATAGGAGAGTACATAACGCAAGAAGCTGT
CCTTGACATGATGTTGATGTTGGAAGATTTTTACTACGAGCAGTGTGTGGTGATGATGAG
AAAGAGTTCTCCTTACACGGAGAAGGTCAGTCAACTGGTGGGGCGACTCCATCAATCCGG
TCTACTGCTGGCATGGGAAACACAGGTAGCCCTAAAACATTTGAATTACAAGGTACAGGT
AGAGGTGCGGCTGTCGAGATCCAAAAACGACGTCGGCACAACAAAGCCTTTGAATCTTGA
CAATGTTGTGGGTATCTTCATAGTATACGCTATCGGCCTTACGATCTCTTTTGCGATTTT
TTTGGGAGAAATCTATGTGCACCAACGGAAAAAGAAGAATGAAGTTTTGCATATTGATTG
AAAGTACAAAATTCTCACTGAGTACCTAATGTCACCTATTGATTAAAGTAGTTTGCACGA
ACAGAAAATTAGAAACTAAACTATGTTATAAAGC
>unigene21502_HarmIR75d
CCGTCTTATAATAACTTAACTATTGGATACATAAATAGCACTAATTACACTCGAGATTAT
AATATGGATGTCATTGTGTTTTGTACATACCTAAACGTATGGCAAAATTTTGTATGTGCG
TGAGGGGTAGCCTGTTGAGTTGTGAGTTAGGCTTTGTATCAATATGGGCATCGGTCGGGA
GCAGTTTGTATGGAGGGTAGGACTGCCGGCCTCGGCTTACAGGTGCGTAATAATGATTTC
GTCATCAATTTCGTCCTTCTCGTCGTCCTCTTCGGGCGGCTGTTTGGCGGCCTCGGCGGC
TATGGACGTGTACGGCGTGTCGCACAACGGCTCGTTCGACGGGCTGGTGGGGCGGCTGCA
GCGCAACGACGCCGAGGTGGGGCTGGCCTCCATCTTCATCCGCCCCGACCGCATGCAGGT
CGCCGACTACATCTCCGAGACCTGCGTGCTCTTATGCGCGTTCATCTTCCGTCAGCCGGC
GCGGTCGGCGGTGTCCAACGTGTTCCTGGCGCCGTTCAGCGCGGGCGTGTGGGCCGCCAG
CGCCGGCGTGGCCGCGGCCGCCGCGCTGCTGCTGGTGGCACTGCGCGCGGTGCTGCAGCG
CACGAGGCAGCGAGACGACCTCGCGCTCTTCACGCTGCCCGAGACCCTCACCTTCGCGCT
CGGCACGCTCTGCCAGCAAGGGTTCCACACGACGCCGGGTGTGACGTCAGTGCGGCTGGT
GATGTTCAGCACGCTGCTGGCGTCGCTGTTCGTGTTCACGGCCTACTCCGCCAAGATCGT
GGCCATCCTGCAGACGCCCAGCGACGCGCTGCGCACCATCGACGACCTGACGCGCTCGCC
>unigene28761_HarmIR75p.2
TTTATTTCAACCTCATCCTTTTAATTTTATTGAAATACAATATACTATCACAGATGACTA
AATAGAAACTACGTAATACTACTGCGAATAAAGAAGCTGATATAGTATTTTTATGGTGAT
GGTGGCTCCGTTGACTCAACCTTGTATTTTTTCTGTGCTCGCTCAGTTTAAACACAAGGA
TCTCGGCAGCAGCGATGGTGACGGACAGACAGACGCCGTACAGCATGAGGATCAGCACAG
GCTTCATGTCCATCAGCCCCACGCTGCTGAACGAGGACATCTTGCTGGTGCAGTGCGGCT
TGGGTACTTGGAGACGTTTTGATAGGGCTGACTGGATGCCGGACTCGCGGATCTGCTTGA
AAACGACCCTCAAAAGCTCTAAATAAGGCGACTCCTTCCTCACGGGCACGAAGGTATCGT
AGCTGTTGAGGAAGTCCACCTCCATGAGATCACACTTCTCCGTCTCCAGGAACGTCTGCT
CGATCCTCATGTATACTGGTTCCACGATCGAGTGGAACGCGAACAGACCCTGTCTAATTC
TCTCGACTCCTTCATTGAGATCGTAGAAATGTTTCTTTCCTTTCTCCGGGTCGATTCGCT
TGTAAACTATCTCACGCACCGGGTCTTTGTGAAGTTTGAAAACGAAATGATTATAATCCA
CATCGTTGGCAGCGAGGGTGATCTTAGCGTTGGCGAGCTGCGGCAGGCTGCGGATGGAGT
CGGAGGGCGCCTGCAGCAGCACCACGATGTTGGCGGAGTACGCCGCGTACAGCGCCATCA
GCGCCGTGAACAGCACGAACACCATCATACGACCTGATAGTCTTCTAGGTTCCATCACAC
AACCCTGCTGACCTATAGCACTGAACGTAAGCAGCATCGCGTCACCGATGCTGTCTAGTT
GTGTTGGACCCTTGCCTTCTTTAGCTTCCCATTTCGCAGCCAAATACACAGTGGCCGTAC
TCAACACAGCACACACAGACATGGCGATCCAGACGTTCTTAGAGAAAGGCATGGAGAATA
TATTCGCGACATACGGCAGCGGCGGCTGACGGAATACGAAGCGAACTCTGAAGGGAGCTA
GACGATCGGTGTAGGCAACCACGTCTAAACGCTCTATGTCTGATACTACGCAGTTTGTTC
CTAACTCAGCTCTCCCAGAATGGATATCATCTATCATGCCAGACCACTTGCCGTTGACCT
TGTACCCCCATCGGTAGCTGAACACGTACCCTGGCGTGGCGTTCAACATTTGGAAGGCTA
GCTTCACGTTCATCCAGCAGATCTTTGATATCGAGTCGTATTGAGGCTCCATCCCATCCT
CTCTCGGCAGATGATAAACCGTGGTGTTACTATCCTGTATAACGTTGGACATGGTGATGG
TATGGCCCATGACGTCACGGCGTCTTCGGAACAGCTCCCGGTGAGGCCTCACGTCGTAGA
GGCTGCCGTTGTAGAAGCCTCGTAGAGTTGAGATCATGGTGCCGTTGGGAGATGGTTTGT
GGAGTTCAACTAGTTTCAAAACACCACCACTTCCCGCAGCCAATACTAAGTCGCTATCTG
CTAATACCGGGCTATTCCATAGAGCAGCAATGTTAGCGTTCTTGGACCAAGCTGTGATCA
CCAGCCAACGGTATGGAGAACGAAATAGGTTTCTTGCTGTTGCCAATGCAATAATTTCTT
CAGCTCCTGGACAATCCAGATCAAGCAGGTATAGTAAATCATGGTAATAATATCTTGAAT
CCACACCCATTGATGTCGATGACCTGCTGCCGATTTTAGATATTTCATTTGCTAAACTAA
CCACTATCTTTTTATCCCAGCAAAGATTATTCATAATCAAAATAGTAGGTTTCTCTTCAT
TTTCAACATAACTTTTTATGAAATGGACCAAAGTATGATCCCTGGCGAACACCTTTCTTT
CAAACAGTGTTAAAACTAAAACGAAAGCCGGTAATATTATTCTCATACTGAGTATCGTGA
ATTTATGTCAATTTTCAGCCAAATAATGATACTAGACCGTCGTAAAATATGTCAAAGCAG
TTTTGTGGGAAAATTAATGATGTCAACATTGTCAAAGGCTTTCCTCAAGTCTGTTACAGC
CTTTTTTATCGTCCCACTGCTGGGCACAGGCCTCCTCTCATACAGAGAAGGGTTGAGCAT
AGTCACCACGCTTGCTCAATGCGGGTTGGTCACTTCAGACTTTACAGTCCAGGTTTCCTC
AAGATGTTTTCCTTCACCTTTTTATCAGCCATTGATGTCTAAGATCTAAGATACTTTAGA
AAGTACATACAACATTAGAAAAGTTGCATAGGTACTTGCCTGACCTGGAATCGAACCCAC
ACCCTCATACTCGAGAGGTTGGTTCTCT
>unigene8160_HarmIR75p
AAATCCAAGTACCAGGACCACGCTATCCTCTATCTTACGGATCTGGACTGCGCTCAATCT
AAAGCTATTATTTCTTATGCATTATCCAAGGAGCTGTTCCAATTCACATACCGCTGGCTG
GTGCTGGTGACGTCACCGCAACTGCAGCAGTCGAAGATATCCTTACTGATGAATGGTTCA
GTACTCGTTGATAGTGATCTGGTGCTCGCTGAAAGGGTTGGAAATCATTTTAAGATGGTT
GAGATGCATAGGCCCGGCTTAAACGGCTCCATGATAACCACCCCTCGTGGCTTCTACAAC
GGCAGCTTCGTAGACGTGAGGCCCCATCGGGAGCTGTACCGAAGACGTCGCAATATGATG
GGACATCCCATCACCATGTCTAATGTGATACAGGACAGTAATACCACGAGAGAGCATCTG
CCTAAGGAGGATCGACTGGAGCTCCAATACGACTCAATAACGAAAGCGTGCTGGTCAGCC
GCCAAGATCGGCTTCGAGATGATCAACGCGACTGCCAAGTACATCTTCAGCTATAGATAC
GGATACAAAGTGGATGGCCAGTGGTCGGGCATGATCGCTGATCTGTATTCTAATAAAGCT
GATGTTGGAACTAACTGCGTGATATTCCGCGATCGTTTCGACGTGGTGACCTACACAGAC
CTGGTGGCTCCCATGCGGATGCTGTTCATCTTCAGACAGCCACCTTTAGCTTACGTGGCT
AATGTGTTCTACCTGCCCTTCTCCACCAGGGTTTGGGTCACTATAGCCGTTTGTACTGCT
ATAGCTACCGTCACTTTGTATTTGGCAAGTAAGGTGGAACTCGTTTTGACGAAGGCTTCT
ACACAACAGCAGCTGGATGGTGGAATTTGTGATGCTCTGCTGTTGACGATGAGCGCAGTA
ACGCAGCAAGGGTGTTACATAGAACCTAGGAGGGCACCAGGTCGTATGATGGTGTTTGTG
CTGTTCACGGCGCTGATGGCGCTGTACGCGGCGTACTCCGCCAACATCGTGGTGCTGCTG
CAGGCGCCCTCCGACTCCATCCGCAGCCTGCCGCAGCTCGCCAACGCTAAGATCACCCTC
GCTGCCAACGATGTGGACTATAACCATTTCGTTTTCAATCAAAGCAAAGAACCTCTACAC
ACTTCAATAAGGGACAGAGTTTTTCCTGAAAATGGAAAAGCACGACTTTACAGCCTTGCT
GATGGTGTTGAAAGAATCAGAAAGGGTCTGTTCGCACTCCATTCAGTGGCAGAGCCAGTA
TACCGTCAGATTGAAGCCACATTCCTGGAGAGTGAGAAGTGTGACATCGCAACTGTGGAT
TACCTGGTGACCTTCGACTCATTCACTCCTGTCAGGAAAGGATCCCCATATTTGGAGCTG
ATTAGAGTTGTTCACAAGCAAATTCGCGAGTCCGGCATCCAATCAGCGATCCGCAAGCGG
TTCCTCGTCTCCAAGCCCCACTGCACCACCAAGATGTCTTCGTTCAGCAGCGTGGGCCTG
ATGGACATGCGGCCAGTGCTGATCCTCATGCTGTATGGCGTCGCGGTCTCAGTCACCATC
GTGATTGGGGAGATCGCTGTGTATAAACTGATGAACCGGTACAAAAGGAGTTCCAAAGTT
CAATTGATCAAAGTCATGAAGTAGATGCTACAAAAGCGTTCTTTGTATAGAGCAAATATT
T
>unigene28995_HarmIR75q.2
GTCATTTTGCTGTGGGTTAGCAGCGGTCAGGGATTGTCAGACTTTTACTGACCTACGTGC
TGAAGCGAGTTAATTGACAAATTATGTGATACAGAAAAGCACTCAATATTTCAATTCATT
GAAGCTGCGTAATATCTGGCTCTTGATTGTGTTTTTTCATCTGATGACGATGCGCCAAAA
TCTCGATGACCAGCAAGACAAATGCCAGGATCATTCCATAGAGAAGCATGAGACACACCG
GGTAGAAATCCACCATATTAACTGAATCAAAGCTACTACCCATTACGGAGCATACAGGTT
TCTTGGCGTAAGCTAAACGGTTTTCCCTGTCAGTCAAACCGTGCTCCTGGATCCTGATAT
ACCCGACTTTAAACATTTCACCAAAAGGCGAGTTCTTGCCGCTACACAGCCAAGCTTTCG
CGTTTTGATAGTATTCAATTTCTTGAAGTCCACATTTTTCGTGCTCTTGGAATAACGCTG
ATACGATTCGGTACCCAGTGCCTGTATTCATATTAAAGGCAAACGGTCTCTTTTGCATAG
CTTTAACACCTTCTTCAAGAGTCAAGAAGTTTGGTTTACCTCTTGGTGCGACTTTCGTTT
CATATATCGCCTTTTTGATGGGGTCACTGGCACTCTGTGCGGGCGAAAAATAATATCTAT
TGTAAGGCACATCCTCAACACCAAGTTCCAATTTCGAATTCAACAAATCAGAAAGAGTTC
GGATCTGATTGGAGGTCGACTGCAATAGTGCAACGATATTCGCAGAATATGACGTGTACA
AAAAAAGGAACGCTAAGAACACTATGAACATTACAAGGCGGCCAAGTGTCCCTTTCAACT
CATTAGAGCTCCCTTGTTGAGATATGGCGCTGAGTACGAAAATAGTGATATCGCTCCAAG
TTGGTGGCAAGCAAGTTTGGTCCATATTTTGCTCGTTAAACAGTTCATATTTCTTGATAT
CCCATTTTGTATTTATGTACAGTACAACTATCATTATGAGAACAAATGCACCCAGACAGA
TCCAAACACCAGTTGTGAATGGTAAAAGAAACAAATTGTTCTGATATGAGAGAGGAGGCT
TCCTAAAGACGATCTTCACGGTAACAGGAGTCGGGTTCGTAAAGTATTCCAAAATCTTCA
AGCGTTCTAATGACATGAATGTGACCATACCACATAATTCTGCTTTCCCCGTGTTTATTT
CTCCAATCATTCCGTTCCAAGTACCATTAACCTTGTAGCCCCAAGTATCATTAAAGAGTA
TTCTTCTGGACGCATTTAAAAAGTCAAACAGGGGATTGATACTACGAAAAGTGCTCTTAG
CAACTGTATCCACTAAGATGTGTCTAAGAGTTATTAAATCACTTAAAGTAGTTCTCTTAT
CTTCAACGACAGAAGAAGCGGTCAAAGGTTTCTCCCTTGAAATCCTTCCGTCTCATTACA
TTACTTTGGATAGTCTTATCCGACTTGTTCAGTCCGTAATCAGCCGACCAAACCCCATAG
TATTCTATATTCCACTCAGAGTTAGGTCTGATTTTATATATTGTATGAAGCAAAGTATCG
TTATTTGCTGTTTTTTGAGCCATTATAACTTCAGAATCAACGGAAATATTTAGACCCCTA
AATTCGGGAGGCACGATACTCTCCTTTTGTATCGGATTACCAAGAACTAGCCATCTGTAC
GACTTGCTAAACATTTTGTTTGCGTTAGCCTGTTTGAGGAAAAATTCAGCATCTACGCAA
TTCTTGTCTAACAACAACAATAAATGGTTATTAGGATAAGAATTTGCGAATGTTTTATTT
TTCCGTAAATAACGAACAGTAATAGGTCTTTCGAGATTCATCAACATTTTGGATAGCCTT
ACTTCATCAGCTTTAGAATTCCAGCACACATTAGCTACAATTGCAGTTGGTTTCTCGTAT
GAATTGGCTAAATCAACAATCATTTGCAGATCATTATTTGGGAGTATTGAAACACACCAT
TTCAAGCACAATATATTTAAAAACATGTGAGAAGTTTCATGTTGAAGACGTGTCTGTGTA
CATTGAAAGATAAAGTGAACTATATCAAAGATTTTGAGTTTCAAACTGTGTATAATTTTG
CGTGCTTATTACACCAACTAGTAATTGTTTAAGTTGCCCGCTAATTGGATATAATTCATA
GGTTGCTTTGTTAAACACAGGGGCTGTCTCACCACTTAAGCGTTTAACAGAATTTACTTC
ATAAGTACAGTGATAACTATAGGTTCAGCTACAAAACCTTTAATTATTCTACATTAACTG
CGTTTTGCTCTAATATGGCTAACTACATCAAACACAATTAACTCTCCAATTTCACAAAGC
ATTTTACTATTTTAGTTCATTTCATCTTTTCTACAGTTTAATTTTCGTAATATGTTTTCT
TTTTTGTGTGCTAATATTTCTAAAGCAAGCAAGAACAAGGCGACAATAGCTCCGTAGGAT
AATATCAGCACAGCTGGATAACAGTCGACCATGCTGACCGATACGAAATTTGATCCACCT
CCAGTACATTTCGGACGTTTTTCATACATCAGACGATTTTCTCGATATTGCAGCCCATGT
TCCTGGATTCGTTTGGTTCCAATTTTGAACATCTCCCGGAACGGTGTGTTCTTTCTGACG
GCCAGCCAAGGATCAATTACTTGCAAATACTGTATTTCTCTAAGCCCGCATTTTTCACCT
TCATTGAAATATTTTCCAACGAATTTGTAACCCACTCCAGTTTCCATGTGAAATGCAAAT
AGTCCCTTTCGCATTTGTATAACTCCCTCATCCATAGTCATAAAACGTGGTGTTGTACCA
GGTGGAGCCACTTTCTTCTCATATATTGCTTTGCGGACTGGTTCAGTAGCAGTCGAGAAA
TAATATCTGTTGAAAACAGTATCATGAACGCCGAATTTGATTCTGGAATGGAGTAAATCT
TCCAGAGTCTTAATGTGTGAAGAACTGGATTGGAGAAGAGCTACGATGTTTGCTGAGTAG
GAGGTGTAGAGGAACATCAGAGCTAGGAACAGCACCAGCATTACCACTCGACCTAACGAC
CCTTTCAGCTCAGAAGGACTTCCTTGTTGACACGCAGCCCCAAATATTAAAACGATAATA
TCAACGACATTGGCCCTTAGTACGCCTGCGTCTTTTTCCCTCGTTTCTAATAAATCTTGC
GTTTTCTTCCACTCCCATTTTGTCACCAGAAGAAGCACCAAGTATATTATAAAAACCAAA
GCTATGGTGCTGTACCATACAGTCGTGTTGAAAGGTAGAAGGAACAAATTGTTTTCATAC
GACAGCTTCGGTTGTTGAAATACGAATTTGGATCGGGTTGGTGTTGGACTCGCTATGTAG
TCTACTATGGAGACACGCTCGAATGTGAAGAACATCGGTGATCCTCCGACTTCCACTTCG
CCCCTAACTAAGTAGCCAGTCATTCCGTTCCAAGAGCCATTAACGCGATAACCCCAAGTG
TTGGCAAAAATGTATTTCCTTTTAGCATTAAGGAAATCCAGCAAATGGTTGGTCGTGGGG
AAATTCACTTTCGTAATTGTATCAATGTGATCGTCTAGGCCATCAGATAAATGATTGACG
CTCTCATTATTTGTTAGTACATAACAAATACTTATTTCATATCCATCAATATCTAGACGT
CTCAAAGAGGTCGGCTCGAAAAATCGAGGAGACTTCTGAAAGCGATGTTTTGCATTCCAT
GTCCCGTAGAATTCTGTCTGCCAAGTGTTATTTGGGCTTATTTTGTAAATGAAATGCATT
TCGTACACATCGTCGACGCTCCTTAGCACCAATACTTCAGAATCGAGAAGCACGTCTATG
TTAGATATTGCTCTCGGCACAATATCATCGTCGTTAGTGCTGGTATTTCCAAATAGAATC
CATCGAAATGGTGCTCTGAAGACGTTTCTTGCACTGTTCTTCTCAAAATAAGTAGCAATA
TCAGGACAGTCCAGGTCAGCCATAAACACGATATGCTGTTCTTCATCATAAAACTCAGAG
TTATCAGCTTTAATAACGTCATTTGCGCTAAATTGGATGTATTTACTTGTAAGGTGAGTG
TGCAGTTGTATTATTTTACTAGGTGTCCAGCAAAGTTTAGCAATCACAGAAGACGGTCTA
CCAGATGCTTCAATGACGTCAGAAAGCATGACTTGCATATTTTGCGAATCTTGGCCATAG
CATAGTCTTAGAGAACAGAGTATACCAACTAAGGCAAC
>unigene32241_HarmIR76b
CGACCACCAAATGTGCCCTACGGCCTTACAAACCTCATTATGCCATGGCCGGCATAGAGC
TTATTATATCCTCTATATGTAACGCTACGTTCTGCGATGTCCCTTATGGCGGTGCTGATA
AAGGATCTGAAGTTCTAACACCGGAGGTGATTAACTTTAAGAGTTTAATGCAAGATGTGA
ATGGGAAAAACTTAAAAGTTACAACATATAATAACACACCTCTAAGTTGGACGGAACACC
ACAATGGCACCGTGGTGGGCAAAGGGGTGGCTTTCACGGTCATGGAAATATTACGGAAAA
AATTCAATTTCACCTACGATGTGATCGAACCAAAGAGAAACTATGAGTTGGGAGGCAGAG
TGACTGATGATTCCATAATAGGACTTCTGAATTCCAGCAAAGTGGATATGGCCGCAGCGT
TTATGCCGACATTGATAGCGTATCGGAAACAAGTTTCATTCTCAATAGATTTGGACGAAG
GAGTGTGGGTGATGATGCTGAAGAGACCCAAAGAATCTGCTGCCGGGTCGGGTCTACTCG
CTCCTTTTAACGATCTTGTATGGTATCTAGTCCTTGCTGCAGTATTAACATTTGGCCCCT
GCATAACATTCTTCACGAGGGTCCGAACCAAGCTGATTGCTGATGGAGAAGGCGTTCTAC
CGTTAAAACCTAGCTTTTGGTTCGTGTATAGCGCTTTTCTGAAGCAAGGAACTAATTTGT
CACCAGAAGCCAACACGACGCGCGTACTCTTCGTGACTTGGTGGCTGTTCATGATCTTGC
TCTCTGCCTTCTACACGGCGAACCTGACTGCTTTCCTCACGCTGTCCAAGTTTACTCTGG
CTATTGAGAATCCTAGGGACTTGTACCAGAAGAACTTCCGATGGGTCGCTTCGGCTGGCA
GCTCGGTGGAACATATTGTGAAAACTGAAGGAGAAGACCTATATTACCTGAGCGCTATGA
TCAACAACGGCAAAGCAAGATTTCTCTCAGTATTGAGTGACAAGGATTTCTTGGATCCTG
TGAAGAGAGGCGCAGTGCTGGTGAAGGAACAGACCGTGGTAGACCATCTGATGTACAACG
ATTATACTTCGAAGAAAGATGTGGAGGAGTCTGATAAGTGCACTTATGTCGTGGCTCCTA
ATGCCTTTATGAAGAAACAGAGGGCCTTTGCGTATCCTGTGGGCAGCAAGTTGAAGAGCT
TGTTTGATCCCGTATTAACCCAAATATTCCAAGCCGGCATCCTGGACTTTCTGAAGCGTT
CCGACCTCCCCAGCACGAAGATTTGCCCACTAGACTTGCAGTCCAAGGACCGCAAGCTCA
GGAACAGTGATCTGATCATGACGTACTTGGTGATGGTCGCTGGGTCTGCTACTGCTGTCG
CCGTTTTTGCTGCTGAAATATTCATAAAACGATACCTCTCCGTCAAAGTGAACAAGACAA
AGAAGACGAAAGATCGAAACAAGAAATCGAAAATCGGCAAAAAATCGACTCGCTACGACG
ACAGTCGCCCGCCTCCCTACGATTCTCTATTTGGTAAAAATCCCAGATTTAACGTGGAGA
CCACACGGACTAAAATCATCAATGGCCGTGAATATTATGTTTTTGAAACTGGGAATGGAG
ATCGGAAACTCATTCCTGCAAGGGCGCCTTCTTCGTTCCTCTATCGATCTGACAAATAAA
CAATTGACAATCGCCTATTATGAACATTATGGGCATATGGAAATACCTCTCTAGTAGAAA
TCTCTTTTAGTATGAATGATATTAATAGTACAAATTAGTGTGTGAAATTAGTTTTAAGCT
CTAGAATATAAGACACAAGCACAATGCACATTTTAAATGGGGCAGAAAATGTAGTCAACT
TGAAATATAAAAATTCAAA
>unigene29041_HarmIR87a
ACAGTACTCATTGATAACTAATCTGCATTAGTTACAATACCATGCCTACATAAATCATAA
CTTATTATTCATTATAAACGCAATGCCTCCGGTCCATTTCACTGCCCACTAGGTACATAA
ATTTTAATAAATTATCATACCTAATTCCACCGTTACCAAATGCAAAATTAACGCAAACGC
TTATTCATGACCTTTTTGGTTGTTTCTTTTTCAATAAAGCCTATTACTACTTCGCCTATA
AATATAACAATACTAGCCCCATACATAAAACCTATGAACATAAATGCTCCCAATAAATTC
TGAATACTTAAAGGCATTATAGTACTAGCTTCTTCAGAACTAACAGAGTGTATCAAAAGC
TCGTTCATCCATTTATCAATCAATCCATTCTCCGAAACACTTCGAATAATATTGTTAAAA
CGTTCCAACATCGGAAACCATCGTCTTGTAAGAATAGCGACGCCATACTTGTACATATTA
TTACTTTCAGGAAAGCAGTAAATTAACGGAGCCCCTTTACCCAATTTCTGGTCTTGGTAG
ACGGCTTGACGCCTCGACGAAACAACAGCGAAGTTTCTCTCCAGAGCTGCCCGCCTCACG
CCCTCCGAGAACGTAGTCGAATTGTACTCGCGATATAAATAAAACGAACTCGCGTTATTA
GTCTCAAAATAAGACCTATAAATCTCTCTACCTCCCAACGGAATTCGAGACTGTATAAGA
TCCGCCTCGGTACTTATCTGCTTTTCAAATCGCGGGTGCATTAGGAAACTTCTGAGAAAC
GATTCGTATGATATCCCCATGTTTATACTGAAGCAGAGCCAAGCGAATATTAAGATGCGG
AAAGTGGGGCTTTTGGGTTCGAATGACGCTCCCCAACCAAGCAGCATGCTAAACGTCATC
AGCAAAGAATTTGTCGGCCATTTTGTTGCGTTTGTATGCTCTCTATAATAAAAGACGTGG
AATACCAGTCCCATTATCACCAGGCTGAAGAAAGTAGCGACCCAAGTAGTCCATTGGAAT
ATGATAACCAGATTGTCCCATGTAGGTGCTTGACCTGCCTTTGGTAGGCAAAACGTCATC
TCGTCTTGTAGATAATTCACAGTTGGATGGAACCATTTTCGGAGTATCCTCGTCACTTCT
ACATTACCAATCACCAGGTCCGCTGACTCATTTCTCAGTACTTCAAAAGCACCCGTAGCT
GTGCCATTTTGGTACACCACGCCCCAATTTTCTAAAATATCCGACGTTCTTGTTATAAGA
GACATGTTTGTGAATTGGCTAATGATTTTCACAAGGTTTATTTCACCGCCCTTCGCAAAC
TCATAAGCATCGTCGAACGAGGAATTAGTTATCTTTCCTACTGGAGGCATTACGTAAGGC
TCAGCTATGACAGCATAAGCTACCAAAGGACAGCCTTTCATGTCTGACGGGAACATGTCA
TGCTGCTTCTCAAACTCGTAAATCGTGTTATTAGTACATCGATCGAGCACGTACACTGAA
TCACATCTTCCCCCACAATTAGTATCGCTGTAGGGCCTCCAAGTGTAAGATATAACCACA
TCATTATACTCGTCGTAAATGAACACGATTGTTTTAAATAACTTGTAATCGCGAAGTTCG
TTAATGAATTCTATAGACGTCTCCTCAGCGGTCTCATTATGTTTCAGCTGATAAAACACT
ATGGCCTTCGCAAGAGGATTCCAAGTTGGCAATTTATTCAATTGTAGTATATTCCTCTCC
AGTTCAGATTTTTCTTCCAAAATCAACATATAATTTTTCGCTTTCTCAGGGAAATGTGAA
GCGTTTGCATGCGGGTAAAAAGAATCTTTTACCATAATAGAATATTTGATACCGCTGTGT
ACAGTTTGCAATAACAGGCCTTGTGTGGTTGAGGTATAAGAGTTGATGTTGATTATCAC
>unigene20980_HarmPBP1
GTGTTTATCCCCAATCACATCCACACGTGATCATCATCAGATTTCCATGAATGAAGCTAC
ACTAATTAACTCACTCGTGTAATTAAGACGAGGGCTCATTGTCGCGTCGGCCTGACTTCT
AATTAATGACTAATTAGAGCTAGATATAAGCGAGGCCTGTCCATGTGGGGGCACAATGGA
GTTCCATCGATCGACCATGATGTCGGTCAGGCTGGCGCTGGTGGTGGCTGTGTGTCTCTT
CATCAGGGTGGACGCGTCGCAAGATGTTATTAAGAACCTGTCTATGAATTTCGCTAAGCC
CTTAGAAGACTGTAAGAAAGAGATGGATCTCCCCGACTCGGTGACGACAGACTTCTACAA
TTTCTGGAAGGAAGGCTACGAGTTCACGAACAGACAGACAGGCTGCGCCATCCTCTGCCT
CTCCTCCAAGCTGGAGCTGCTGGACCAGGAGCTCAAGCTGCATCATGGCAAGGCGCAGGA
GTTCGCCAAGAAACATGGCGCTGACGATGCTATGGCTAAGCAGCTGGTAGACCTGATCCA
CGGCTGCGCACAGTCCACTCCTGACGTAGCAGACGACCCCTGCATGAAGACCCTCAACGT
GGCCAAGTGCTTCAAGGCCAAGATACACGAGCTCAACTGGGCGCCCAGCATGGAGCTCGT
CGTCGGAGAAGTCTTGGCCGAAGTTTAACTTGGCTGTGATTTCTGTTACCTTACCTCGAT
TTATTTTTATGTCTATTATTCTATTTCTCTTACATACCTATAAAAGCAGGAAACATAACT
ATACTTAACTGTTCCTTTGTGTTGTATTATTTGTCGCTTGCGAAAATTCTGTCTGCTTTC
GACATTATGCCTACGCATACTTCGTTGTGGCCTTTTATATAATGCTGTATATAATCTTTG
TAGTATCTGATTTCTCTTATATTATTTGTTAGTTGATGATCAAACAGCCTGGCATGTTCA
ACGGACCGCGGATAGAGTAAGTCGTGCAAGTGAATCTCCCGCCTCGCCAGCGCGTCAAGG
GAGGTAGTCTTAAGCTGCAATACTTGATGCTATGGCTAAGCAGCTGGTAGACCTGATCCA
CGGCTGCGCGCAGTCCACTCCTGACGTAGCAGACGACCCCTGCATGAAGACCCTCAACGT
GGCCAAGTGCTTCAAGGCCAAGATACACGAGCTCAACTGGGCACCCAGCATGGAACTCGT
CGTCGGAGAAGTCTTGGCCGAAGTTTAACTTGGCTGTGATTTCTGTTACCTTA
>unigene20934_HarmPBP2
GATGGCGGCCTCAAGATGGCTGTTTGCCCGCGCTTTCTGCCTCGTACTCATGATGGGCTC
GGCGATGTCCTCCAAGGAACTGCTTACGAAGATGACTGGAGGGTTCACCAAGGTCGTGGA
TGCGTGCAAGACTGAGCTGAGCGTGGGCGACCACATAATGCAAGACATGTACAACTTCTG
GCGCGAGGAGTATCAGCTGGTGAACAGAGACCTGGGCTGCATGATCATGTGCATGACGGC
CAAGCTCGACCTCATCGGAGACGACCAGAAGATGCACCATGGGAAGGCTGAGGAGTTCGC
CAAGAGCCACGGCGCTGATGATGCCTTAGCCAAGCAGCTGGTGGGCTTGATCCACGGCTG
CGAGACTCAGCACCAGGCCATCGAGGACCACTGCAGCCGGGCGCTGGAGATAGCCAAGTG
CTTCCGCACCAAGATCCACGAGCTTAAGTGGGCGCCCAGCATGGAGGTCATCATGGAGGA
GATCATGACTGCAGCATAGATGGAGATAGGAAAGGAAATGTGAGAGGAGGAAGGGAACGA
GCTGAAGGAGAGGAAAAAATAGAAATAAAAAGAAGGAAAGAGGGAGAAATAGGCTAGAAG
CTTTAGGTGATCTTAAATCAACGGTAGTTTCTTATAATGTGTTGAGATTTAATAACAAAG
GTAGTACTGAGAGAGGAACATTTTAGATTTTAGTTTTTGTTTTGTGTAATTAGTAGGATT
TTATGGTCAGTACAGATATGTGGTGGAAAAAAAACAACGCGAAAGGCATGTGTAAGTAGT
GATAATTGTAACCTTAAAAATAAATAATCGTGTTTTGCAATATTAACCTCAGGGTATTTA
TGGCAAGTTTAACTAACAGGTGTATGTAGTTATACATATGTATGTATAGTATTTGTGACT
AATAATAATTACATCTCCCGCAAATCGTCAGTTAGCTATAGCTGTGTATTGTGTTTTATT
AATTAAAGGTTTTTAGAGATCGTTTTATT
>unigene6637_HarmPBP3
CAGAAATGGGATCGAGACACGTCTTTTTCGCGCTCGTGGTTTTGGCCGTAAGTGTGAGAA
AGGCAGAACCTTCGAAAGACGCTATGCAGTATATAACTTCAGGATTTGTTAAGGTTTTGG
AGGAGTGTAAACACGAGCTGAACTTGAACGAGCAGATCTTGGCAGACTTGTTTCACTTCT
GGAAGCTGGAGTACTCGCTGCTGGGCAGAGACACGGGCTGCGCCATCATCTGCATGAGCA
AGAAGCTGGACCTGCTGGACGCCAACGGCAGGATGCACCACGGCAACGCCGCCGAGTTCG
CCAAGAAACATGGCGCTGGGGATGAAGTAGCGTCAAAGATAGTGACGATAATACACGAGT
GCGAGAAGAAGCACGAACAAGACGGTGACGAGTGTCTCCGAGTCCTGGAGGTGGCCAAGT
GCTTCCGCACCGGCATCCACGAACTGAACTGGCAGCCCAAGGTCGAGGTCATTGTCAGCG
AAGTTCTCACTGAGATATAGAAAATTTATGTCAATAATAGACACATGATAGAGATGGTGT
TTTATTTCACAGAATGATAAAATTTCTGTTTCCAATATCCTGATTGAATGATTCCATATT
CCTGTATCATTAACATATTTTCTTCAATTTCCTTTTGCCTATTTTTCTTGACACATACAA
GTTTTGCCCTCTGCTTGTCGTCTGAAAAATTATTTATCAGAATT
>unigene37830_HarmGOBP1
TATGTTATCGCGTGTATTGTCAAATATGATCAAATGGGTATATGATTTTTATTATAATAA
GATGGCTCCTGCAGTCAAGGCTTGTTTATACTTTCTTTTCTACTTTTACTGGTTGGGTAT
TAGGTTTTTAGCTTTATCTCATTTAATCTTTAGTACTATTATAATGGGTGCTGGTTGCAT
GGATGTGTGCGAAAATCTTAAACACCATGCCTGGAGTGTTGCGCGCGCTGCTCGTGCTGG
CCGCCGCCGCGCCGCTGCTGGCCGACATCAACGTCATGAAGGACGTCACGCTCGGCTTCG
GCCAGGCGCTCGACAAGTGCCGCGAAGAGAGTCAACTGACGGAGGAGAAGATGGAGGAGT
TCTTCCACTTCTGGCGCGACGATTTCAAGTTCGAGCACCGCGAGCTCGGCTGCGCCATCC
AGTGCATGAGCCGGCACTTCAACCTGCTGACCGACTCCAGCCGCATGCACCACGACAACA
CCGAGAAGTTCATCCAGTCGTTCCCTAACGGCGAGGTGCTGGCGCGCCAGATGGTGGAGC
TGATCCACTCGTGCGAGAAGCAGTTCGACCACGAGGACGACCACTGCTGGCGCATCCTGC
ACGTGGCCGAGTGCTTCAAGGGCTCGTGCGTGCAGCGCGGCATCGCGCCCTCCATGGAGC
TCATGATGACCGAGTTCATCATGGAGGCCGAGGCGCGCTAGCTCTACGTCACTCACCTTC
GCACTATCACTAACATTCATCATTTCGCTGACAAATACATTTAGATTAGGTGATGTAATT
TAATTGATGGTAGGCAGGTAAGACAGCACGTATGTTGCAGCGAGATCACGAATGCGTGCT
AATGAAGACTTGGAGAGGTGGTCCAGCGCTTAAACTGCTCCGCCACTATTGTGTTTAGTA
TTTAGCTGATAGTACATGAGCGCAACATGTTGTGATGTTGCACTCGGATACACGACGACG
ACCCGGCGCGCTCTCGGTACTGCGATCGCAAACGATTAGACACAGTGCTGCTATGGCACT
GAAAATAACTACTTATAACAACAAATCAAAGGTTCTGGAATATAATATATACCTACATGA
TTGCTATGAAAAAAAAA
>unigene34372_HarmGOBP2
GGGAGTACATAAATCATTTTAATTAATTTATCGTCTTTTTCGTATTGTACTACTCTAAGA
GACACATTTGAAAATGCAGAAAATTATAACTTCGAGTTCATTGATACGAAAAGTGACATT
TCAATAAGACACAGTAGCGTCACCAGATCACTCAAATTATAAATTAATTAAGACATGAGA
AATATAGGGTTATCAAAATTAAAACTTCATTTTATCACTTATCACAAAACATTATAATAA
TAACAACAAATCATTTTTTTTTACAATTTTCCATTGCATTAACCCTAACAGTTTCAAAGC
GGTGAGTAGTCCATTATCGTCAGGTTCCTCTCCATCATCAGTACTTCTCCATGACGGCTT
CTATCATGGCGACTTCGGGCGCGATGCCGGCCGCCTTGGCGTCCACCTTGAAGCACGCAG
CTACCTTCACCACGCGGTCGCAGTCGTCTGTCATCGTGTCATACTTCTTCTCACAGTTGT
GGATCAACTCCACCAGCTTTTCGGAAAGGACATGACCATTAGGGAAGCTCTTGACGTAGT
CGTGCATGTTGACGTGGTGCATCCTGGAGTCGTCCTGCAGCAGCGAGAACTTGTTGGACA
TGCAGATGATGGCACAGCCCAGCTCTCGGTGCACCACCTCGAAGTCCTCGCGCCAGAAGT
GCTGGAACTCCTCCAGCACTTCCGCTGATAACCCTGACTCTTCCCTGCACTCTTCAAGTG
CCTTTCCAAAATGTGCAGTGACATGGCTCATCACCTCGGCAGTGCCCATCACCGAGGCGG
TGAGCGTCGCCATGGCAACCAGCAACAAACAACTCTTCGACGTCATCTTGTATCAACACG
AAGACGA
>unigene8328_HarmOBP1
TTTTGATAAAATTCAAACAAATATATTACATTTAAAAATAAAAAGAACTGTATACAATCA
ATCAGTGCAGCCAACTTTCTCTTGCATCCGTTATCCGTTTAGACGAGTATCTCAGCTTTA
TGCTCCAAGAAGCATGCCGTCAGTAGTGCGGCCCTCTCGCAACCAGCATCTCCATCACTC
ACGGCCTTGTCATTCACTGCTTTGCAGGTATTTCCAACTTCAGCAACTTTTGCTAAAACG
TCTTCATCACTCACAAACTCCTTCAATTTTTCTAGAGCGTGGTCCGCATCGAATTCGCCT
TTGTCATTGAGAACTTCAGCTTTCTTGTAAACGCAAGCTAAGAAGCAGGGCTTGACTCCG
TCTGCGCTTTTTGCCTCCTTAGCAGCTTTCAGGTCATCAAGACTAACTTCATGGTCCTTC
ATGCACTCCTCTACAAGAGGCTTGAGTGCTTCATGGAGCTTGGCTTTATCTTCATCACTG
GCGTAAACCTTCGACAAGCTTACAGCCACAACACACAAAACGAAAAAAGTAAACTTAGAC
ATGTTGTATTGGTGGAAATAATCATTCAGATTAATAAATAATAATAACTATTTTAATGAA
TAATAAATCTAAGAGATACTGAGAAACAATACAGATTCTTCAAAAAATATTTTGATTGGA
ATGCATCAGATTAGTTGACGTGAGTACCACAGGTAAACCATAAATGCAAGTCGATTGTTA
CACAATATTATCACCACCATGTCTCAGTTCACGCGTAGATCAATAATACATCCGAAATTA
CTTTCAAAC
>unigene22398_HarmOBP2
TGGTTAATTCCGGTAACGAACGAGACTCTAGCCTGCTAAATAGGCGTCGTCATTTAGGTG
TGCGTGGCCACGTGTCACGCAACTCACTGGCGACGTATTAAAATTCTTCTTAGAGGGACC
GGCGGCTTCGAGCCGCACGAGATTGAGCAATAACAGGTCTGTGATGCCCTTAGATGTCCT
GGGCCGCACGCGCGCTACACTGAAGGAATCAGCATGTTCTCCCTGGCCTAGAGGCCCGGG
CAACCCGCTGAAACTCCTTCGTGCTGGGGATTGGGGTTTGCAATTATCCCCCATAAACGA
GGAATTCCTAGTAAGCGCGAGTCATAAGCTCGCGTTGATTACGTCCCTGCCCTTTGAAAA
AAACAGTGCCATGATGGATCGAAAAAGATTGTGTTTGTTGATTATTGCTATGTTTTTGGC
ACAAGGAAGTGATGCCATGTCTAGGCAACAATTAAAAAATTCAGGAAAAATGTTAAAGAA
AAACTGTATGAACAAAAATCAGGTGACTGAAGACCAAATAGGTAGTATAGATAAAGGAAA
ATTCGTAGAAGATAAAAAAGTAATGTGTTACATAGCTTGCATCTTTGAAATGACAAATGT
GGTAAAGAACAATAAGTTGAACTATGACGCGTCGATCAAACAGATCGATCTCATGTATCC
GCCTGATCTGAAGGAATCCGCGAAGGCTGCCGTCGAGAAATGCAAAGACGTTCAAAAGAA
ATACAAAGACATCTGCGAAGCGTCGTATTGGACAGCGAAATGCATGTACGATTTCAAACC
AGAAGATTTTATATTTGCGTGATTTTGGATTATATTACTCTACTCATAAAA
>unigene28809_HarmOBP3
CAACATTATTATCATCCTCCTGTACAAGAGTACAAAGTTTAATACTACCTACAACATGTC
GAAGTTCACTTGTTTTGTTTTGTGCGTTTTGGCTGTGAGCTTGGGCGAAGTTCGCTCCAA
TGCACTGGAAAAGGCAGCTATCCGTGCGGCCGTGTACCCTCTAATCGTGGATTGTGCGAA
AGAGCACGCCGTCACCCTGGAACAACTGAAAGCCGCCAAGGCTTCGCACAGCGCTGAGGG
TATCAACCCCTGTTTCCAGAGCTGCGTTTACAAGAAAACTGGAATTTTTAATGACAACGG
TGAATACGACGTCGCCAACGCTAAGACCAAGCTGCAGAAGTTCGTGACCGATGAAGACGA
ATACGCCAGAATCGCTGAAGTTGGCAAGACATGCGCCTCAGTGAATGACAAGTCTGTGAG
TGATGGTGCCGCTGGATGTGAGAGGGCTGCGCTGTTGACAGCTTGCTTCTTGGAGCACAG
GGCTCAGATCATCATCTAAGCGCACCTTCGACTCAACCCACATCCAGTGTGATCCACATA
TCTTTTTGGTTCCTATGTAAATATATATTCAATAAAGCCG
>unigene26687_HarmOBP4
GCAGTGGCTGTGGTTCTCAGTAACGTCAATGCCGATGACGAGACGAGAGCATCTTTTCGT
CAAGTTTTGGGTCCCTTAGTAATGGAGTGCAGAAATGAATTCGGTATCACCGAGGATGAT
TTGAAGAAGGCCCAACAAGAACGCAGTCCAGATGCTCTAAAGCCCTGCTTCATAGCTTGC
GTGTTTAAGAAGTTCGGAATCATAACAAGCGCTGGTAAATACGACTCAGATGCCAGTATT
TCCAGAATAAAAGATGTGGTGAAGAATGATGATCTCTTTGCAAAACTGAAGAGCGTTGGA
GAAAAATGCAATTCAGTAAATGATGCTTCTGTGAGCGATGGTGATGCTGGGTGTGAGAGG
GCTGCGCTGTTGGCAAAATGCTTCATGGAAAATAAATCTGAGCTCTCCATTTAATCGATG
TTCAAGAACGAGTTTCACCATTAGCAGAAAATCAACATAGGCAATAATTTGTTTTATTTA
TAAGGAATAAAAGTTGTTTGAATTAGC
>unigene36488_HarmOBP5
CTGGAAGAGAAACCTGACTCCATAGTCCTGAATGCCGGAGACAGCTTCCAGGGTACATAC
TGGGATACACAGTTGAAGCTTCGAAGGATCAAGTGTGATATAACAAAATGTCCAAGTTCA
CTTGTTTAGTTTTGTGCGTTGTGGCGGCGAGCTTAAGCCAGGCTTATGCAAGCGAAGAAG
AAAAGGCAGCTTTCCGCGAAGCTATCAAGCCGATCGTGGAGGAGTGCTCCAAGGAACACG
GAGTCAGCCATGATGAGCTGAAATCCGCAAAGGACAATCAGAACGCTGACAACATCAAAC
CCTGTTTCTTAGGCTGCGTCTACAAGAAGGCTGAAGTTTTCAACAGCAAAGGCGAATATG
ATGTGGACAAGGCTCTGGAGAAACTCAAGAAATTCGTGAGCAATGACGAAGCCTACGCCA
AGTTTGCTGAAGTTGGAAAAAAATGCGCATCAGTGAATGACAAGGCCGTGAGTGATGGAG
ATGCTGGTTGCGAGAGGGGAGCGTTGCTGACAGCTTGCTTCTTGGAGCACAAGGCTGAGG
TCCCATTGTAAACTTCGACTGCTGACTTCTATAAGGATGAGGACAACTGACACGTAGTGA
TACAAAGTGATATAGAAAATGACCTGCTTATTACGGATAGTTCAAAATAATATTTCCTTT
TGTGAATAACACTGAGGTCTTTCGGAGTAGAAATTATGCATTATTCATATTAGGTATTTT
GGGTATATATATTTAGTGTTAGATTTAACTGGTAACATATAAGTATGTAGTTTATAATGT
AATGGAAGAAATAACACTTTTGTCGTAGTTTCCTATTATTAAGCTTCTTCTATCTTAATG
GATTAAGTAATTACTACTGGTTGATTAATAAATATTAATATTACCACTGCAAATATTTGA
GATATCTTATGATGATATATATAT
>unigene24819_HarmOBP6
GGTTTATTGAATTTCATGACAAGGAACAAACATTGTATGTAATATTATAGAAGTAAGTAT
TATAGGAGTTGTGTTTGAAGCGAACAGCATCAACGTGAGTAATCTCGACGCGGCACTTAG
ATGATAATCTGAGCCCTGTGTTCCAAGAAACAAGCGGTCAGCAGCGCAGCCCTGTCGCAA
CCAGCAGCTCCATCGGTCACGGGCTTGTCATTCACTGAAGCGCACATCTTGCCAACTTCA
GCGATCCTGGCGTACTCCTCATCATTGGTCACGAACTTCTGGAGCTTGGTCTTAGCGTTG
GCGATGTCGTATTCACCGTTGTCGTTGAAAATGCCAGCTTTCTTGTAGACACAGCTCTGG
AAGCAGGGCTTGATGCCGTCAGCGCTGTGTGCAGCCTTAGCGGCCTTCAGGTCATCCAGG
GTAACTCCATGCTCTTTGCCGCATTCTTGCATAATAGGCCTCACGGCCGCACGGATAGCC
TCCTTCTCCTCTTCTGTGGCGTGAACTTTGCTCAAGCTCACAGCCACGACGCACAGAAGC
AAGCAAGTGAACTTAGACATGTTGTACTGTTA
>unigene32551_HarmOBP7
GAAAAACTTTTTTTTTTCCAAAATGTTTCGATTTGGCGTCTTGTCTTTCGTCGTTTTGTT
ATTCTGTATGGAGAGCAGTTATGCTCTTTCTTCAGAAGAAGAGTTGAGTATCAAGGAGGC
TTTGCATCCCTTCGTAGTGGAATGCGCAGAGGAATACGGAATGACAGAAGAGATGTTCGA
GGAAGCGAAGAAGAAGGGCAGCGCTGAGGACATCGATCCTTGTTTCATGAGCTGCTTCTT
GAAGAAAACTGGATTTTTCGATGATTCTGGCAAGTTTGATGCGGAAAAGAGCATATCGTT
TGCCAAAGAACACATCACAAGCGAGTCAGCTATTAAGTTCCTTGAAGCTGGTGCCGGAGA
ATGTGTTAAAATAAATGATGAAGACGTCAGCGATGGCGAAAACGGTTGTGATAGAGCTAA
GCTATTGTTCGACTGTTTGACGGAGCTCAAGAAGAAAATGAGCGAATGAAAATCACAGAA
TCACCATCGAAATACTTTGTTCAGTGCACTCGCTTGAAGAATGATCGATTTAGAATTACA
TATTTTTATTGAAATAAATGACTGAAGATC
>unigene35868_HarmOBP7.2
TTTTTGTTTCACATTTTAATGATGTTAAATCGTTTTCATTGGTAGGTAATATTTGATTGA
AATTGAGAATGGAAATAAAAACTAAAGAAATTTGGTTTTTCAGTTGATCTTCAATCATTT
ATTTCGATAAAAATGTAATTCTAAATCGATCATTCTTCAAGCGAGTGCACTGTGCAAAGT
ATTTCAAAGGCGATTATGTCATTTTCATTCGCTCATTTTCTTCTTGAGGTCCGTCAAACA
GTCGAACAGTAGCTTAGCTCTGTCGCAACCTTTATCGCCATCACTCACGTCTTCATCATT
TATTTTAACACATTCTCCGGCACCAGCTTCAAGGAACTTAATAGCTGTCTCGCTTGTGAT
GTGTTCTTTGGCAAACGATATGCTCTTTTCAGCATCGAACTTGCCAGCATCGTCGAAAAA
TCCAGTTTTCTTCAAGAAGCAGCTCATGAAACAAGGATCGATGTCCTCAGCGCTGCCCTT
CTTCTTCGCTTCCTCGAACATCTCTTCGGTCATTCCGTACTCCTCTGCGCATTCCACTAC
AAAGGGATGCAAAGCCTCCTTGATACTCAACTCTTCTTCTGAAGATAGAGCATAAATGTT
CTCCATACAAAATACCAAAACGACGAAAGACAAGACACCAAATCGAGACATTTTTAAAAA
AATGTGTTTTTCTTAGGACAGCACAGTCCTGCACACATTTTTTTAAAAATGTCTCGATTT
GGTGTCTTGTCTTTCGT
>unigene6643_HarmOBP8
CATGACACCACTACACGACACTTAAAAATTAAATAACGAATATGCTCCTCATTGAAATTG
TGAAGTTCTTGACACTGGTTGCAATGTGTGAAGCGATGACAATGAAACAAATCAGGAACA
CTGGAAAAATGATGAGAAAGTCATGTCAACCAAAGAATAATGTTGCAGATGAACAAATCG
ACCCTATCGCCGAAGGTGTATTCAACGAAGACAAAGAAGTAAAGTGCTACATGGCTTGCA
TCATGAAAATGGCTAACACGATAAAAAACGGGAAATTAAATTACGAAGCAGCTATAAAGC
AAGCTGATTTGTTGCTACCCGATGATATAAAGGAGCCTGCCAAGGAGGCCATCACAGCTT
GCAGAAAAGTTGCGGATGCCTACAAGGATATTTGCGACGCCTCGTTTCATATCACCAAAT
GTATCTACACTCAGAATCCTGGAATATTTTACTTCCCATGAAGAATTCACAGCTATTTTA
AGATTTGTAATTAAA
>unigene8265_HarmOBP9
AAAAAAATATATAAACCAAATTCCTTTGTATGTAGGTATGGGGACTTTCACCGGATTGCT
GGATTGGTTGCAAACTGTTAGGCACTATTAGACCTAGAGCGATTGCAGGCTTTTTCCTTC
TCTTCGATAAATACACAACGACTTTAATCACCTAAAAGTGATGAAAGAACCCAAATCCAA
ACTCCAATGACTATTTCAAAACTATTTCCCTTATTTATACCAAGTAGAAACAAATCCATG
ATGAAACAGCTGAATTTTATGAATGACTATTTTGGCAAGCCCCAACCTTCGATTTAGTAC
GGAAGTCCGCCCTAAGGTTTGAACAATTGATAGTATGGCCGAGCTAGATCTGATTTTACT
GTGAGACCAATTGGATAATTGATCATTTGTTACTGTATCGTGGCCATTGACAATCCTATA
AGTATTAAGGATTTACAAATAATTGTAATAACATCACATCTTCCTTTATGGCTATACATG
CAAGTATTTGTATAAACTTGGTTACTTTTGTCTATAAAGATATTTTTTCCAAATTGAAAT
TAAATATTGATACTTAAAAGTTCTAGGTTGCTGCATCAATCAAAGTCTATGTGGTCATCG
CCTAATCAAATCGTAAAAAACTATCAAACTTGATAATTATTACAACACGCTTAAATCGTT
TAGTAAATTAAAATCTTGTGTTTTATCTGCATGCCCATAAGTGGATATTTCATTCGTATT
CGATGACAGAACGATGGACAGACGACCTCATAAAGGTCGCCGGAAGACGCTGGATGCAGG
TCGCCTCCAACAGGTATCTGTGGAGATCTAAGGGGGAGGTCTATGTTCAGCAGTGGACGT
CCTATGGCTGAGATGATGATAATGATGATGATTCCATGAAAATAAAAATCTGTAATGGCA
TAAAATAATATATTCATAGGAAGTTACATAACAGGTAAGGATACCAATTCTGCTAGACGG
TCGATACGGCTCTATTGTGTAAATTTGACTGAAAATAATTTACAAAATTAGTTAAAAAAC
CCAACTTTTCCAATTTTATTAAACTGTAAGTTATTTTTCGCACGTTAGTTACTAGAATAA
AAGTAGTGCTTGCTTATAATCAGTCTATAAATTGTGCACTTTTCATTCATTTCAATTTCA
TTACAATTTTCCTGCATAGCCATACTTACGACAACAACTGTAACAGTGGTTACACCGTTT
CTTCAACTACTTCTCTTTCATATCTTGCATACAACGGAATAGGACATCTGCTCTCTTCAT
CTTAGCTTCTTCATCGCTACCACTATTGTCTCCTTTAGCATCAAAACACCTATCCAATTC
GTCTAAGAATTTCTGAGCATCATCTTTGTCTCCCGGGTAATCTGCCTCTTCCATTGCTTT
ATGTAATCCTTTGCCGTCATACTTTCCTTCTTTGTCCAAAACTCCCATCTGTGTCATCAA
GCAAGCTTTAAAACAAGGGTCCATGTCTGAGCCATCCTCTTTGTACTTCTCGAAGTCATC
GTTATCAAGTCCACATTCAGAGCCGCAGTTCTGTGCGAGGGGTGCTATCGCTGTAATGAT
GGCTGCCTTGTCTTCCTCACTGATACAACTAGCACTCCAAATATTGACAGCCATCACGGC
TGAATATAGGAACAGAACACTGAATTTGCACATTT
>unigene24747_HarmOBP9.2
GAAGCTTTATGCTGAATTGTTTTTCAGTATTTACATACCTACATTTAAAAATGTGCAAAT
GCAGTGTTGTGTTCCTATATTTAGCCGTTATGGCTATCAATATTTGGAGAGCTAGTTGTC
TTAGTGAGGAAGACAAAGCAGCCATCATTACAGCGATAGCACCCCTCGCACAGAACTGTG
GCTCTGAATGTGGACTTGATAACGATGACTTCGAGAAGTACAAGGAAGATGGCTCAGACA
TGGACCCCTGTTTTAAAGCTTGCTTGATGACGCAGATGGGAGTTCTGGACAAAGAAGGAA
AGTATGATGGCAAAGGATTACATAAAGCGATGGAGGAGGCAGATTACCCGGGAGACAAAG
ATGATGCTCAGAAATTTTTAGACGAATTGGATAGGTGTTTTGACGCTAAGGGAGACAACA
GTGGTAGCGATGAAGAAGCTAAGATGAAGAGAGCAGATGTCCTATTCCAATGTATGCAAG
ATATGAAAGAGAATTAGTTAAAACAAGAAGAGAAGGAAACTGTTGCTTCCACACCTAAGT
AATACAGTAGAGCCGTATCGACCGTCTAGCAGAATAATAATTGATATCCTTGCCCATTAT
GTAACTTCCTATAAATACATTATTTTATGCC
>unigene37297_HarmOBP13
GCAGTAGACTTGTACTGGAATGCGTTCTGTGAGAGATCCACTTCGACCGGGAACAGAGTC
GCGTTGTCTTTCAGATGCTCTACTGATTGGCAGCGGGGCGCCATGTTTACGGGGACTCTG
CCCCTGGTAGTATTTTTGGCAACCTTTGCTTATGGTGGGAAAGAAAAACCGGTTTTCAGT
GACGAAATCAAAGAAATAATACAAACTGTTCACGACGAGTGTGTTGCTAAAACAGGGGTC
GCGGAGGAGGATATAACGAATTGCGAAAACGGCATATTTAAGGAGGACCCGAAATTGAAG
TGCTATATGTTTTGCCTGATGGAGGAAGCGAGCCTCGTAGATGATGATGATGCTGTGGAC
TACGACATGTTGGTCAGTCTGATACCCGAAGAATACGTTGACCGAACCACCAAAATGATA
TTTTCTTGTAAACATCTTGATACTCCAGACAAAGACAAATGTCAGAGAGCATTTGAAGTA
CATAAATGCTCTTATGAAAAGGATCCTGATTTATACTTCTTATTCTGAGAGCAGAGCGAG
CAACTGGCGAGAGCGGAGATGATTGTGTTTCTACTAATAAAATAAACTTTATTGTCATGT
CTCTTGATTT
>unigene15451_HarmOBP14
TGGTAGCATTTGAAGATCTCGAAGACTGTGTCAGTCACATCCTTGCCAGTTTTACCCTTG
CAGGTTTCTAGAAGCTTCTCTGCCTCTGCCTTGTCTACACCAGGGGGTAACTTAGCCAGA
GCTACTTCTGTGTTCAGCTTTCCATCTTCGCTGACGATACCAGCCTTCTTGAAGAAGCAG
AAGGTGAACTTCTTGAGATGTTCGTCATCGCTGATGTGGCCTTTCTTGGCTTCGGCTAGC
ACTTCGGGCTTGAGACCAGATTCTTTCATACATTCCGTCGCTATTTGGTTGGCTTTTTCG
TTCTGTTTTGGGGGTAGGGATACGTTAGCGGCAAAAGCG
>unigene24215_HarmOBP15
GGTAATAGCCAGCCTTCTGGTCACGAGGGAGCGTCAACCAGCCGCCTTGAGAGATCTTTA
AATAGAATGAATTTTTTATTCAATTATTTAATTGTAGGTAGGTACAATATTTACACTATT
ATTTTTACAAGAAGTAAGAGAATTAATAAAACAACAAATTAAGTTACTTATAACTTGTTT
TAATCACGTTCGACTAATATCTACAAGATTATTAGGTTTCACAATCATATTATGATACTA
GGCCGGTATAAGTCTTGAGGAGGTATCAAACTTTCCAATTAGGACTTCTCATATCTCTCT
ATCTCCATCGACATCAAACATCTGATGAACTTGTAGGCTCTGTCGCAGGGGCAGGTTTCC
TGTCGATCAGCAGCGCAGAGAGCAGTCATGTCTCCGATATCATCCATAGGCTTGCCATTC
CGTTGTCCCGCGAATATGACGGCTGCCCTCGCTGGGTTCAGCTGCATACCGTCTTCTGAT
ACTATGCCAACGTTCTCGAAGACACATCGGATGAAACACTTAGGCGTTTTATCATTTTCG
TCTATGAAGCTGCCACTTTCATTTAGAGATTCTAAGTAAGCCATTTCAATCCGATAGCTC
TCATTACAAGCGTTCATAACAGCAATAACATCTACATCGGCGTTGTTATCAATGCTGCTA
TCCTGGTCAGACATAGTGGTCGTCGTCATGGCTTCCTTAGGCATTGCACTCGTTTTAGTA
TTTGCCGACTGCGTCAAGGCAAATGTGATGACGGTTAAACCGATTGCGAGTAGAACCGTC
ATCACATTTGCCCTGACGCAGTCGGCAAATACTAAAACGAGTGCAATGCCTAAGGAAGCC
ATGACAACGACCACTATATCTGACCAGGAGAGCAGCATTGATAACAACGCCGATGTAGAT
GTCATTGCTGTTATGAACGCTTGTAATGAGAGCTATCGGATTGAAATGGCTTACTTGGAA
TCTCTCAATGAAAGTGGCAGCTTCATAGACGAAAATGATAAAACGCCTAAGTGTTTCATC
CGTTGTGTCTTCGAGAACGTTGGAATAGTATCAGAAGACGGTATGCAGCTGAACCCAGCG
AGGGCAGCTGTCATATTCGCGGGACAACGAAATGGCAAGCCTATGGACGATATCGGAGAC
ATGACTGCTCTTTGCGCAGCTGATCGCCAGGAAACATGCCCCTGCGACAGAGCCTACAAG
TTCATCAGATGTTTGATGTCGATGGAGATAGAGAGATATGAGAAGTCCTAATTCGAAAGT
TTGATACCTCCTCAATTCCTCATGACTATACCGGCCTAGTATCATTTAATGATTGTGAAA
CTGAATAATCTTGTAGATATTAGTCGAAAGTGATTAAATAAAACAAGTTGTAAG
>unigene28229_HarmOBP16
TGTTTTCAAAATGTTTAAATTGTGCGTCGTTCTCGCCTTCATTGTTGCGACATGTCACGG
CGGAACTCTAGAGCGTACCTCCTCAACATGTGGACAAATACCCAGGGAATTAACCGCATG
CCTAGACCTGCAGCCAGCTGTCAGTCCCGAGATTCAGGAGAAATGCAGAAGGGCAAATGA
GTGTGAAAGATTGACGTGCGTATTCCGGGAATACAACTTGTTGGACGGAGCAGAAGTTAA
CAAGGAGAGGACGGCAGCATTCTTGGACAACTTTGTGAAGCAGTACCCGAGTTGGGAGGT
TGCTATCGATGTTGCGAAGACCTCCTGTCTGCGCTCCAGTGGCTTGAAGCCACAGGGAGT
CTTCCTCGACTGCCCGGCTTATGACATCATACAGTGTGTGTTCGCGAACTTAGTCAAGAA
CGCCCTCCCATCCCAGTGGTCCAGCATGTCGCAATGTAACCACGCGCGCGAGTTCGCAGC
GGCCTGCCCCATCTGCCCAGACGCCTGCTTCGCGCCTCTAGTGCCCATCGGCACTTGCAA
CGCTTGCTCGGCTGCGCGTCGTAGCTCCTAAACCATTGATATTTTGTATACCAATGTCCT
AAACTCTTCAAATAAAACTATCTTTATATCTTATTGTTTCATCGAAGGTCTTAAGGTGTA
GAGTGCATTGTAGTCCTAAACTCTTGTAATAAAGCATCATTG
>unigene24887_HarmOBP17
GGGGTGTGGAGGTCAGATAGGGCACTTGCTCCTTGTAAATAACTGGTACTTAGCTGCATC
TGGCGAGACTTTACGCCGACCCCAACATACTTGGGAGATGATGAGAAAATTTTTTGACAT
TCATGCAATCAAGCCCCATGCAATCTTCTAGGACTACTAATCTTATTATTTCAATAACAG
AAAGAGACAACATCCCAAGAGTCAGAAATGATGTGATTAAAGAGCTTGAACCCAATATCA
ATAGCAGATATCTCTACATAGAAGCGAAGCGAGGGTGGGCCACTAGTATGATATAATCAG
TGGGCATAGAGTGCTATGTACATAAAGTGGTCAACCATTATGTATTTATAATTGTGATTA
GATTTAATTCAAGTGAATCACATTGTTTTTTTCCTTATAGGAAAATCCATTCAAGTCTAA
CATTACATAGTAATTAAAAACTTAAACTATGTATACTGCTACTCTCTGTATCTATATGAA
TAGGTATAGTCAGGATCACAAAGTTAGTAAACAATAATGGTGTATGAAAAAGTAATTGGG
AATCTCCTGATTACAATCAGGATACACAACTAGAAGTGATGTAACAACGTTCATTCAACG
TTCACCCACCGTCGCGCATTGTCATGACAAAATAATAGAATGATGAATAATATACGAGAG
GCATGTGTAAGTGTTTATTGTGCAGTGCACTATATGAGGAAGTAGTCGGCCTTGTTCGCG
TTCTGCCAGCACTGCTGCGTGCGGAAGGCGGTGTCGCAGTGGTCGGCGCCGCGCACCGTG
CCGCAGGCGCGCAGCGAGGGCGCGTTGTGCTCCGCCAGCTCGGGCGGCAGCAGCGCCAGC
ACCGCCTCGATGTCCACCTCGCCGTCCGCCATCATGCCGGCCGTCTCCATGGTGCACTTG
ATGTAGCACTTGAGCTTGTCGTCCGGCATGAGGTCGGCGCCCGCGTTGACGCGCTCCACC
AGCGCCACGTCGGCGCCCGTCTCCGCGGCGCAGTTCTCGCGCACCATGCGCGCCAGCTCG
GCCATGTCCTCGTCCATGGCGACGGCGCGCGCCGCGCCCAGCGCGCCCAGCAGCGCCACC
AGCGTCACGCTCCACGCACGCATGCTGCCGCTCGTCCATGGCGACGGCGCGCGCCGCGCC
CAGCGCGCCCAGCAGCGCCACCAGCGTCACGCTCCCACGCACGC
>unigene4776_HarmOBP18
AAGATTTTGACGAAGACATTAGCATTTAGAAAAATATGCGTGATCTTAAATTTTATGAAG
GTGGTACACTGTCCAAAATACATAGAGTGAAATGGTGAAAATGATCAACTGTAAGTGCTT
CTTTTATAACCGCATAGACAAGATAAAAAAAAAACAAGAGAATAAGAAGAACTAGGAAAA
TTAGCCAGCTTAAGGACATCATTAACGTACGTTCTGAAATGGGTTGACGTTCAAATAACG
AGTTATTTTATTGTCTAAATGTTCTCTGTAATCAATCATTCATGTATGCTAAGTAGGAAA
AGCCTTCTTATAAATAGTTCTAAACGTTTTTTGCAATACTTTGCTGGAGTTGGTCTAATT
ATGTATACGCAGAACTTTAGAACGGTGTTTTGCATTTTGTGCATCTTTTGTTTTTTATTT
GGCTGTAGCAATGGGGTAAGTATTTTCTCTATTATGCAATGAAGCAATGCTCATAAGCGA
TTTTGTTTTTATATTTTTTACAACTATTCTCATAATTTATGGAAATCTCCTAACTTGTAG
ATGACAAGACAGCAATTGAAAAATTCTGGCAAACTCATGAAAAAATCTTGCATGCCCAAA
AACGATGTTACAGAAGAGGAGGTTGGTGATATTGAAAAGGGGAAGTTTATAGAGAGTCGT
AACGTCATGTGCTATGTTGCCTGCATTTACACTATGACTCAAGTGGTGAAGAACAACAAG
CTGAGTTACGAAGCAGTCATCAAGCAAGTGGACATGATGTTTCCAGCTGAGATGAGAGAC
GCTGTCAAAGCTGCCGCCACCAGCTGTAAAGATATCACAAAAAAATCAAAGGATTTGTGC
GAATCAGCTTATTGGACGGCTAAATGCATGTACGATTATGATGCAGAAAATTTCGTGTTT
CCTTGAACGTGCACAGGCAATAAAGAATG
>unigene16075_HarmOBP19
AGCCTTTCTCCCCATCAGCAACTGCTTGTTCGTTTACTCCCCTGCAGGCTTCCATAAGCT
TCTTGGAGGTTGCCAGTTTTTCCGGGTTATCAGCGAAATCTTTTTCGGTCATTGCTATTG
ATTTATCTGGATCGAACATTCCTTTGCTGTCGATCATACCAGTTTTCTTAAAAATACAGG
CAATCAAACATTTAGCGTTCGTAGAATCAGGTAATTTGTTATCTTTCAGCATCATCATCT
CATCCGGTGTTATAGGAAAGTCTTTATTACAAGCGACACCTTCGCGGAACAGCCATTCTT
TAATTTCATGTTCGGTTCTGGCCTTATGCTTGTATCGTCGACAGCTCGCAGCATTCTTTC
TACAGATTTATTTTCAAAATTGCAAAAACAGGTTCCAGATACGTCCGTATTTCATTGATA
AAA
>unigene23126_HarmOBP20
CTTAAACCGTAGTACTCGTCTGTTGTGACTATTTTTTTTCATAAATAACAAATAATTTAT
TTTTAATTCAAAATGTTTTCGTCGAAAGTTTTCTATTTATTAACAGTGTTAAGTGCTTGT
TATGGTGCAGTTGATATCACAAAATATTTCAAGACATGCAACAGAAATGCAATAGATGTA
AATGACTGCATGGCAGATGCGGTCCAAAAAGGCATTGCAGTCATGATTAATGGCATAGAC
GAGTTGGGAATACCCCCGATTGATCCTTACCTGCAGAAGGATTTCCGTTTGGAGTACAAA
AATAATCAGATAGCGGCAAAATTGAATATGAAAAATATACAAGTTGAAGGCTTGAGAGCT
GCCAAGGTTCATGATGCCAGGCTGCGTGCAGATGACGACAAGTTCCATTTAGAAGTAGAC
CTGACTAGTCCAAAAGTTACGGTCCATGCTGAGTACCATGGAGAGGGAAAATTCAATTCT
CTTAGGATTTTAGCCTTTGGTGAAGTCAATACTACAATGACTGACTTAGTTTACACATGG
AAGCTCGACGGAGTTCCGGAAAAGAACGGCACAGAAACGTACATCCGTATCAAAGAATTC
TACATGAGGCCAGACGTTGGAAGTATTGTAACCAATTTCAAGAACGATAATCCGGAATCA
AGGGAATTGACCGACTTGGGAACGAGATTTGCTAACGAAAATTGGAGAACCCTGTACAGA
GAATTCCTACCTTATGCTCAGGCGAACTGGAATAAAATTGGAACGAAAGTTGCCAACAAG
CTATTTTTGAAAGTTCCTTATGATCAACTGTTTCCTACATCGTCGTGATTTTCAAATAAG
TTAGTTTCAGGGTTGATTTAATTTAATTTAAGGTATAAATCGGTGTTCTGTGATAAATAA
ATAATATTAAACTCCTAGGGTAAAAATTACCGTTACCAATAAAATTAAGTACCTGGTTTG
TCGAAACTTAATTTTTTCATTCATGGTCGTGCCGGCAACTTTTTGTCTCATGCGAATCTA
CGCTTCCGGAATGGCTACTTTCTACTTAGTTAAGTAAAGTCCTTACTGTTGATTGAAACT
TAGTAGGTACTTCATATTTC
>unigene34511_HarmOBP21
CGGAGCCTTCATTTCATTTGGAAACATCATTTCTACTTGCTTGATCATCATGTCATGATT
TACAGTATTGCCTTTTATCGTCTGTCCCATTTTGTAGACGCAAGCTATGTAACACATGAA
CGGTTTCTCTTCTATGAATTTTCCTTTGTCTACATCTTTCACTTGATCTTCACTGAGATC
ATTTTTCGCCATGCACGTCTTTTTTATCAATTTTCCGGAGTTTTTAATCTGTTCCCTCGT
CATCTATAAGTGGAAATAATCAACATCCTTATTTATTTTATTTACAAATATAAATATATC
ACAAATTCCAGCTAAAATATAAACTTACCGCGCTAACAAACGACGAGCTTAATGTTACAA
ATAAAATGAAGGAACAAATAAAAATATTACTGAAGTACACCATATTGAACAGGAATCAGC
TATGCAACAATGATAGCAAATCCTGCTGTGCTTGTTTTATAAAGTACACAAATAAATTTT
AATTACTACGTGTTTACTTAAGTGTTACCCGTCAAATAGAACAACAGTGGTTAAAGTGAC
AAGGGGTACTAGAAAATACATAGACACTACATAAAAAATAATCAATAGGTTGTTTAGGCT
AGAACAGGGGTTTATATACGAATTAATGTGAATGTATCAACCATTTGATTGCTCTAACAG
TGAAATAAAAGTAATGAATACAAATTATTTAGACATTACAATTTATTAAATCGAGAATAC
ATTATTGTGCTTAATGTACTGTAAACTGTACATTTCAAGGAAAAATAAAGCTGGCTGGAT
CTTTTTCATACAAACATTTGGAAGCGTGGAATACTTTTTCGCATAGGTCGTTGTAGTTGT
CCTGGCTATGTATGCACAACGAAACGGCTTTCTTCACTGGTTCCTTCAGCTCTGGGGGAT
ACAGTGCATCGATCTGTTTTGTTATCAAACTCATGTCTAATTTGTCGTTCTTCACCACTT
GAAGATTTTTGTAGATACAAGCCACGTAGCACATGACGTTACGATCTTCGAGGAATACTC
CTTCTTCTATTTTACCGACTTGGTCTTCCGTTACAGAATTCTTGGGCATACATTGATTCT
TCACTAGACTCATCGTCTTTTTTACTTGTGCTCGGCTCATCTGAAATTGTGGAAATTAAT
TATGTTTGAAAACCATACTTCCATGAATAGGTTAAAAATATAGTTTTTATTTGTTGTATG
TTCCAAAACATATAAATATTTAGATATACTCACGCCATGACTAATTCCAACACACGTTGC
AATTACAAGCAGCCCTAACAACTGATTTATTTGCATTTTTGCAGACTTATCACAACACTA
CGTATCTTCTACAAACTGAGCAAAACTGAAACGTATTTTATCAAAATCTTGGAATTTATG
TTAAACAACTTTAAATGTAACATATGTTTAGCTTAGGAGACCATTAATTTTGTTCAAAAT
AACCATACATTAGCTAAACGTTCGTTGATAGTAAAGTCGTTTGAAAGAGGTTTGTTACAA
ACATACCTCTATAGTTAAACAGTTGTAAGCAATAATTTTTATGAGTACCCATTTGAGAGG
ACATTTGACTGTTTTGTCACTGTTTTTGTGAATCTCATATTCGGAACGGATGACGGTTAT
CTCATAAATAAAGATAGAGAATGTTTTGAATTGAGAATGAAAGCATTGTTTTAATATTTA
GACCCATATACGAGTCAAGAGACCTATAATAAATATGTTATGCTTTATTAGTTTTGGCGA
GAAAACAATTCAAAAATAGTTCTGAATAAACTACTAAGTACTGACTACCCATATTGCATA
CAAAACTAGTCCGTGGTTTGCGTCATTTTATTGTAAAACTTTGCACTAGAACTCTTTATT
ACAAACATTAAACAAATGTCAAATGGCAGATTATTAAATTCTAAGAAACTTTAAATAAGT
TTTAAAAGGACGAGCTTAAATTCTTAGAAATAAAACTAGTCATTGCATTACTGCAGATTA
TTGCATTCTTTATTGCCTTTGCACGTTCAAGGAAACACGAAATTTTCTGCATCATAATCG
TACATGCATTTAGCGGTCCAATATGCTGATTCGCACAAATCTTTGTATTTTTTGCTGAAA
ACAAATTATAAATAAATAACAACAATAGCACAACATTTTCTATCCTCGATCGATGATTTA
AAACTAAAACTAGAAACAGATATTTTAAGGGTGAAGAAGGGAGGCAT
>unigene28949_HarmOBP22
GTTTGTAGAAGATACGTAGTGTTGTGATAAGTCTGCAAAAATGCAAATAAATCAGTTGTT
AGGGCTGCTTGTAATTGCAACGTGTGTTGGAATTAGTCATGGCATGAGCCGAGCACAAGT
AAAAAAGACGATGAGTCTAGTGAAAAATCAATGTATGCCCAAGAATTCTGTAACGGAAGA
CCAAGTCGGCAAAATAGAAGAAGGAGTATTCCTCGAAGATCGTAACGTCATGTGCTACGT
AGCTTGTATCTACAAAAATCTTCAAGTGGTGAAGAACGACAAATTAGACATGAGTTTGAT
AACAAAACAGATAGATGCACTGTATCCCCCAGAGCTGAAGGAACCAGTCAAGAAAGCCGT
TTCATTGTGCATACATAGCCAGGACAACTACAACGACCTATGCGAAAAAAGTATTCCACG
CTGCCAAATGTTTGTATGAAAAAGATCCAGCCAGCTTTATTTTCCTTGAAATGTACAGTT
TACAGTACATTAAGCACAATAATGTATTCTCCATTTAATAAATTTTAATGTATAAATAAT
TTGTATTCATTAGTTTTACTTCACTGTTACAGTAATCAAATGGTTGGTACATTCACATTA
ATTCGTATATAAACTCCTGTTCTAGCCTAAACAACCTATTGATTATTTTTATGTAGTGTC
TATGTATTTTCTAGTACCCCTTGTCACTTTAACCACTGTTGTTTTATTTGAAGAGTAACA
CTTAAGTAAACACGTAGTAATTACAATTTATTTGTGTACTTTATAAAACAACCGCACCAG
AATTTGCTATCATTGTTGCATAGTTGATTCCTGTTCAATATGGTGTACTTCAGTAATATT
TTCATTTGTTCCTTCATTTTATTTGTAACTTTAAGCTCGTCGTTTGTTAGCGCGGTAAGT
TTATATTTTAGCTTGAATTTGTGATATATTTATATTTAAATAAAATAAATAAGGATGTTG
ATTATTTCCACTTATAGATGACGAGGGAACAGATTAAAAACTCCGGAAAATTGATAAAAA
AGACGTGCATGGCGAAAAATGATCTCAGTGAAGATCAAGTGAAAGACGTGGACAAAGGAA
AATTCATAGAAGAGAAACCGTTCATGTGTTACATAGCTTGCGTCTACAAAATGGGGCAAA
CCATAAAAGGCAATACTGTAAATCATGACATGATGATCAAACAAGTAGAAATGATGTTTC
CAAACGAAATGAAGGCTCCAATGAAAGCAGCTATAGAACATTGCAGACCAGTTGTGAAAA
AATACAAAGATGTCTGTGAGGTATCTTATTGGACGGCAAAATGCATTTACGAGTTCGACC
CGCCCAATTTCATGTTTCCTTGAAGCGCACATGATTATTTATTTAATTGTCACATTCTTT
TATCCTTTAATTTGTGTGCTAACAAATAAATGATTAT
>unigene23136_HarmCSP
CGGCTACTTGCGTTTACTGTTTACTAGACGAACAAACGTGCACCATGAAAGTCCTGCTAG
TACTCTGCCTAGTAGCTGCGGTCGCCCTAGCCGATGACAAGTATACGGACAAATATGACA
ATATCAATCTGGACGAAATCCTGGAAAACAAACGACTGCTGCTTGCTTACGTCAACTGTG
TTATGGAGAGGGGAAAGTGCAGTCCTGAGGGCAAGGAGCTTAAAGAACATCTGCAAGACG
CCATCGAGACCGGCTGCTCAAAATGCACAGAAGCGCAAGAGAAGGGCGCGTACAAGGTCA
TTGAGCACCTGATCAAGAACGAACTGGACATCTGGCGTGAGCTGGCTGCCAAGTACGACC
CCAAGGGAGACTGGAGGAAGAAGTACGAAGACCGCGCGAGAGCCAATGGCATCCAGATCC
CCGAATAAACCCACCAAATTAAACATAAGCTAGCTGAGATAGATTTTGGTCACGCGATCG
GCATTTGATGTCATGCGATCAACTTGATCGTTTGGCCAAAGTCTGTCTGAGCTATCTCAA
ATTGCTCAATTTTCCTACTACTTTTACTCATTATTTTTTAATTCGTTGTTATTCTTCTTT
TTTTTGTACTGTGCTGAAAATTGTGATATACTTTGTATTTATTTTGTCATGAACTTTATT
TGTCTTATTTGTTTATTGTTTAATAAACCAAAGAAATTCATTTTGT
>unigene27156_HarmCSP2
GTTAGACTGTGTACGAGGTTCACCTGTCTAGTAAGGCCAGTAATCATGAAGGTAGTGCTC
CTCACCCTCTGCTTCGCTCTCGGAGTGCTGGCTCAAGACCAGTACGAGTCTGCCAACGAC
AACTTCGACATCTCCGAAGTCATCGGCAATGACCGACTCCTGCACGCGTACGCCAACTGC
TTGCTCAACAAAGGACCCTGCACTCCAGAAGTGAAACAAGTCAAAGAAAAACTGCCAGAA
GCCTTAGAAACCCGATGTGCGAAGTGTACGGACAAACAGAAGCAAATGGGCAAAGCTTTG
GCTCAGGAAGTAAAGAAGAACCACCCTGACATCTGGAAGCAATTGGTGGCTATGTATGAT
CCCCAGGGCAAATACCAACAGGCGTGGAAAGACTTCCTTCAAGAATAAAAACTCACGTAC
AAGAATACGTTTATTAATTCCCAATGAAAATTACAAATATTTACTAAATAGAAGAAATCT
AAATTAAAGTTATAACAAAATAAACGATTATATAT
>unigene24935_HarmCSP4
CTGGGCATGTTCCATGGACGTGAGAAGTAAATTCCCGCTTGTAACTAGTGCTGCCGTCAC
CTAAGACGAAGTGCGAAGCATTCCGTGGCGGGTGACCCGCTCGACGCGCTCCACGCGTTC
AGTACGGTCTGTTCTGTTCTGAGCATGCTCTGAGCGTGAGAAACTTCCGTACCGCGCCTC
CGATTGTCCATAAAAGTCACCACCGACTCTGAGGTTGTCTCTAACAACTCGTGTAGGCTG
ACGTTCAGTTGTTAGTGTGGACTGGCCATCTCTTCTTGTTTGGTTACGGCGAGAATCGGT
ACTCTCGTGCTGAGAAATAACAGCCATGTTGTCTCTGGTAGATCACGCATCGCATCTGTT
CAGTGTATTAACTTCTCTCAAACGCAAAGCATCAACATGAACTCCTTGATCGTATTCTGC
GTGTTGTCTCTGGCCGCTTTGACCATCGCGCGTCCTGACGGCGCCACATACACCGACAAG
TATGACAACGTAGACCTGGACGAGATCCTCGGCAACCGTCGCCTGATGGTGCCTTACATC
AAGTGTATGCTCGACCAGGGCAAGTGCGCCCCCGACGCCAAGGAACTCAAGGAACACATC
AAGGAAGCTCTCGAGAACGAGTGCGGCAAATGTACCGAGGCCCAGAAGAAGGGAACCCGC
CGCGTCATCGGTCACCTGATCAACCACGAGGCTGACTTCTGGAACGAGCTGACTGCCAAG
TACGACCCTGAGAGGAAGTACACCACCAAGTACGAGAAGGAGCTCAAAGAAGTCAAGGCT
TAAGTGATATACGATTGTCAATTGTTTAGTATCGAGTCAAATGTGATGTGATATTAGTTG
GTTAATAAAACAGTTT
>unigene34049_HarmCSP5
AAAAATAATTTATTACAAAAATGTTCTACACTAGGTATTACTGTAACTCACAAGCCTTGA
TAAAAAAATACTACACCTCAGTAACACATACAAATACATACATATTTCTCAAAGTAAAAA
AATACTTCGAACAGAATAAAGTAAACGCCGATCGTTGCAGAACAAATTTTTGCTGCAGCG
CTTTTTTACATTTTACATAACTAACCAAAAAGTTTGAATCAATCGTCTACAATCCAGCTT
TTCAATAAAGCGCTTTAGTGCTTAAGTTCCCTGAGTTCCTGTTCGTGTTTGGCGGTGTAT
TTCGACTCGGGGTCGTACTTGGCCTTCAGACGGTTCCAGTAGCCTTCCTCGTGGTTGATG
AGGTGGGCCAAGACCTTGCGAGTTCCCTTGCGCTGGTTCTCTGTGCACTTGGCACAGTCC
TCCTCGAGAGCTTCGCGAATGTGAGATTTAAGTTCCTTGCCCTCAGGCGTACATTTTCCC
TCTTCCAGGATACACTTGAGGTACGGCACCAAGAGGCGCTGGTTGGCGAGGATCTCATCC
AAGTTGATGTTGTCATACTTGCTGGTGTACTTGGATTCAGGCCTGGCCAGGGTCACGGCT
ACCAGCCCGAGGAGGCATACTACTACGAAGGTCCTCATTCTTAGATTTATTCTGCTCGTA
GTTTCAACAGCTAACTTAGCTCGGCA
>unigene21552_HarmCSP6
GTTCCATATTAACCTGGTTAGACATAGTTGGCAGTTCATCATGAAGGCTGACTGTTTCCT
CATCGTCACGCTGGTAGCTGTAGTAGCAGCTGACTTCTACAACTCAAAATACGACAGTTT
CGATGTCCAACCCCTGCTGGAGAACGATAGAATACTCCTCAGTTACACCAAGTGTTTTCT
CGACCAGGGCCCTTGCACGCCCGATGCTAAGGACTTTAAGAAAGTGATACCAGAAGCCCT
AGAGACTACATGCGGCAAATGTAGTCCAAAACAGAAGCAGTTAATCAAGACAGTGATCAA
AGCTGTGATCAGCCGACACCCTGACGCCTGGGATCAGCTCACAGAGAAGTATGACAAAGA
CCAGAAATATAAGGAGTCCTTCGATAAATTCTTAGCAGAACAAGATTGAGCGTAGTGCTG
TTGTGTATTGTATAGGCACTTACTAAGTGTAAATGTAAATTTTATTTTTTTAAATTTCAA
TATTTTTATTGTATAAAGTTTTTTTAAGTATGCAAGTATATATGTATGTATAATAGTATA
TAAGATAACAGTCAATTAAGTTCTGTGAACGACTGAATAAAGCATGTGTGTCATAAATAT
TCGGATACCTCGAAGTCATCGGAAAATAAACACAAAAACTTAATAAAAATAACATATTAT
TTATGTAAATAAACTCCAATTAAAGCTTTGGTAACTGCGTCTGATCATAAATTTCCATTT
CCACCACCCGTGTCTTCATTTGCTAAGCACATCCTCGGCATGACTCCTCAATGCTTTACT
GGCCCTTCACGGCTTCGATTTTGTCCTTGTACCTGTCTTGGTAGATGTTGTTAGGGTCAT
ACTTGGCAGACAGTTCCTTCCACATTTCTGGGCGCTTGTTCACTAAGTGCCTGATCACTT
TGTCTGAACCAGACTTTTGCTTGTCTGTACATTTGCTGCACTCATTTTCTAAGGCGTCTG
GGAGAGTCTCTTTAAGGGCCTTACCGTCGGGAGTGCAACGTCCTCTATCGAGAAGGCAGT
CGACGTATGCTTTCAGAAGGCGCTGAGACTCCAAGATTTCATCCACATTGATGTTGTCCC
ACTTGTCAGTGTAGGTGGAGGCGGCCCAGGACTCTGCCACCAGGCATAATAAAGCAACTG
CGACTATGAGTTTCATTTTGTTCCGTTTTTCCCGTGAGCACCGTTCGACCCTTCGC
>unigene35951_HarmCSP7
GGGTTGTGGGCGTTGCTCCCAGATTTTGTTCTCAGCTTTATTATTGTTGCGTGTCTGGTG
ATAATATGGGCCCATCAACAAAGTCCCACTCGTCTCCCGTTCCGCGTACCCTGGGTCCCA
CTGCTCCCAGCTGTCAGTGTCATGCTGAACGTAGAACTGATGATCAACCTCAACGCACTC
ACATGGGCCCGCTTCGCTATCTGGATGACTTTCGGTTTACTCCTATACTTCTTGTACGGG
ATCCACCATAGTAAGTTGGGTGAAGGTGTGACGGGCCTGCTGTCTCGGTCAGCTAGCGGC
GGAGGTCATGGCGGCGGATGGGGCGCGGTGGAGAAGACCAGCGCCATCGCCCGCCGGGTC
GGCCGCTTCGCTCGCGGCAGCAAGGGAGACGACCGCAAACCCATAATAGGTGATGACGAA
CTCTCCAGGCGCGAGCCGTGATTCTAAATTTACTTACAAACAACCAAATGTGTACGTTTT
CTTAGTGTTGTCAGCACTGTGTCAAAGATCCAAAAATGAAAGTATTCGTGGTGTTATCCG
TTCTCATCGCCTTCACGGCTGCAGCCAGTCTGACTCCAGCTGAGTTGGACCTGGCAGAGG
CTTTCGACTACGAAGCTCTCTTCTCCAATGATGAGCAGAGGAAACTGGTGTTTGACTGCA
TACTGGGCAAGGGAGAGTGTGGTGATTACCAAAAAATGGCAGAAATTTCACGGAAGGTTC
TAGAGAGTAAATGTGCGGACTGCAATCCTAAACAGAAAGCCAAATACGAGACTGTTCTGA
AAACCATTCAGACCAAATACGAGCCTTTTTACAACGAACTCTTGAAGAACGTGGCAGCCA
AGAAGGAATAAGCTGATAAACTAACGTATCTCATTTTTACTTTTTATTGGACATTTTTAA
GTGAAATATTTTATGTATCGACG
>unigene21097_HarmCSP8
CTAATCACTGAAGTGACGTCTCTCAAACAAACAGCATCAACATGAACTCTGCTATCGTGC
TATGTGTGGTGGCGCTGGCCGGCATGGTGCTCGCACGCCCTGATGACACCTACACCACTA
AGTACGACAACATAGACCTGGACGAGATCCTCGGCAACGACCGTCTGCTGGTGCCTTACA
TCAAGTGCACGCTCGACGAGGGCAAGTGCGCGCCCGACGCTAAGGAGCTCAAAGAACACA
TCAGGGAAGCCCTGGAGAACGGTTGCGCCAAGTGTACTGACAAGCAGAAGGAGGGAACCC
GCCGCGTCATCGCTCACCTGATCAAGCACAAGCTTGAGGAGTGGGAGAAGCTGAAGGCCA
AGTACGACCCCGAGGGCAAGTACACGCACAAGTACGAGAAGGAGCTCGAAGAAGTGAAAA
ACGCCTAGTTCTACTGTGATATGATGTGATACTGTTAATAAAACGTTGTAATTTTCGAAA
AACGTTGAAGTTTTCTTCATTTTATTTTTTGCTTTGAATCTCCGAATTTAGAACTTACTT
TAGTTATATCCCTAAATTGTATAATTCCCT
>unigene12229_HarmCSP9
GAAGGGTCGAACGGTGCTCACGGGAAAAACGGAACAAAATGAAACTCATAATCGCAGTTG
CCTTATTATGCCTGGTGGCAGAGTCCTGGGCCGCCTCCACCTACACTGACAAGTGGGACA
ACATCAATGTGGACGAAATCTTGGAGTCTCAACGCCTTCTGAAAGCTTACGTCGACTGCC
TACTCGACAGAGGACGTTGCACTCCCGACGGTAAGGCCCTTAAAGAGACTCTCCCAGACG
CCTTAGAAAATGAGTGCAGCAAATGTACAGACAAGCAAAAGTCTGGTTCAGACAAAGTGA
TCAGGCACTTAGTGAATAAGCGCCCTGAAATGTGGAAGGAACTGTCTGCCAAGTATGACC
CTAACAACATCTACCAAGACAGGTACAAGGACAAAATCGAAGCCGTGAAGGGCCAGTAAA
GCATTGAGGAGTCATGCCGAGGATGTCGCTTAGCAAATGAAGACACGGGTGGTGGAAATG
GAAATTTATGATCAGACGCAGTTACCAAAGCTTTAATTGGAGTTTATTTACATAAATAAT
ATGTTATTTTTATATGTGTTAAGTATTTGTGTTTATTTTTCGATGACTTCGAGGTATCCG
AATATTTATGACACACATGCTTTGAACTTAATTGACTGTTATCTTATATACTATTATACA
TACATATATACTTGCATACTTATATAAACTTCATACCGAATAAATTTATTGAAATTTACA
AAAGAAAATTTACATTTACACTTACTAAGCGCCTATACAATACACAACAGCACTACGCTC
AATCTTGTTCTGCTAAGAATTTATCGAAGGACTCCTTATATTTCTGGTCTTTGTCATACT
TCTCTGTGAGCTGGTCCCAGGCATCAGGGTGTCGGCTGATCACAGCCTTGATCACTGTTT
TGATTAACTGCTTCTGTTTTGGACTACATTTGCCGCAGGTAGTCTCTAGGGCTTCTGGTA
TCACTTTCTTAAAATCCTTAGCATCGGGCGTGCAAGGGCCCTGGTCGAGGAAACACTTAG
TGTAACTAAGGAGTATTCTATCATTCTCCAATAGGGGTTGAACATCAAAACTGTCGTATT
TGGA
>unigene35427_HarmCSP10
CGCTTAAACGCTTCACTGGCTTCGAGAAAATATCGCGAAACACTGTAGAAACTCATAACA
CTGAGATCCAGGTCACTCGCTAACTAAACGGCTCACAAGTGCAACGAAAGTAAAAGTGTT
TCGATTCTTCGAGCTCCTATCTAAGTATCGTCACTCTAACATGCAGACCAGATACGCCGT
CGTTTTGTGTTGCGTGGTAGCCGCTTGCGTTGCGCAAACGCAGCGACCGCCTGTCTCAGA
CAGCGCGCTTGAAGATGCACTACAAGACAAACGGTTCATTCAGAGACAGCTGAAGTGCGC
TCTCGGAGAAGCACCCTGCGATCCCATCGGAAAGAGATTGAAGACACTCGCGCCACTGGT
GCTTCGTGGGGCCTGTCCTCAGTGTACGCCACAAGAGACCAAGCAAATACAGCGCACTCT
ATCGTATGTGCAACGAAACTTCCCTCAACAGTGGGCCAAGATAGTCCGCCAATACGCAGG
ATAAACACAAAAACATAAAATGTAAAGGACATGGTCGGATGAAATCATTAAAATTGTGAT
TTTAATAGTGATTTGTGCATGGTTATATTTTTGATGTTGTAAATTTTAATAAAATCGTAC
GGCAAAAAATCATGCCACAAATCACGAAATATTAGTCCAAAAAATATTAATGCTCTTATT
TATAAATTAATAAATCCGTAGATCAATATGAAGATTGTTGTATTTAATAAATAATTATGT
ACTTAACATTTAAAAATCTTTAACAGCGCAATCTAGTTTTAAGTATTTTTAACTGGTTTC
ATCAATTAGTGTATTTTACTATGTATATTTTTAAGTAACATGGGCAGGGTATTTCGGTAC
TAAAGCAGTACTTGCCTTTAACGCAATAAAGTTAGATCCACCTAAATTATAATTTTGTAA
TTAAATTATATTTCGCAATAAAGAAC
>unigene33025_HarmCSP11
GGCAGCGCATTCCACAGAAGAATAGCTTGAATGTGAAAAGAAGAGTGGATAGTGTCAGAA
GTATGAGAAGGACAGTGAAGAAGAAGGTTGTGAGAAGAGCGAAGATTTTTGGAATGACCG
GAGCAACGGTATTGAAAATGAGGAATTAGATACGTAGGAGGAGTTGGAGAGTTGAGTAAC
GAGTAAAGGGTCGTCAAGGCGCGCAGCGATCTTCTCTGGCGAATGGGCATCCATTTCAAT
TGCGTCCTATACTCAGAAACATGATCGTACTTCCGCAAGTTAAAGACAAATCTTATGCAA
TTGTTGATAAGTCGATCAAGTTTGTTGAGCAAGTCCGCATTGAGATCGTAGTAACATACG
TCACCATAGTCAATTATAGGAAATATTAGGGACTGCACAAGCATTGCTTTGGTCTTCGGT
GGCAAAAAGTTCCTTAACCGATTTAGATGACGTAAGGTTCCAGTTACACGCTTACTGACG
CTAGCTACCTGAGTTTGCCAACCAAGTGTAGTGTCAAAATATAGGCCGAGGTTCTTGACA
TTGGGGCTAATTGGAATAATAGTACCGTCCAGAACAATCGGTGGAGAGTTAGCAAAATCC
ACCTTGCTCAGCATGCGAGAACCTCCCACAACTATAGCCTGACACTTTGTAGGATTAACG
GAGACTCCAAATTGGTTAGACCATTGATTTATGATCGATAAATCCCCATTGAGTTTATCA
ATGGCTATATGCAAATCCTCAGGCCGAGCCTGAGTGTAAAGCTGAAGATCATCAGCATAC
AGATGATACGCACACTGAAGATTATGAGTTATAAAGTTGATAAAGATAGAAAATAATAAA
GTAATTATATTTCGCTTATGTGGATTCTTTGGTTTCATTCTTCATATCTTCTTCAGACTT
TGTGGTGTTCGTTTCTTTACTGTCTTCAGCTGGTTTAAGAGATAGATACTTCATCTTGTA
GCTTCCATCCGAATTGTATTTTTTCTCCAATTTGGTCCAGTCCTCGGGTCTGTGATCGAT
CAGGTAATGCATCACTCGGTCTGCACCTTCACGTTGTCTATCCGTACATTTCTTGCAGTC
ATTCTCAATAGCATCAGGGAGATTTCTTTTCAACTCCTTCCCATCCGCTGTACAAGGTCC
GTTGTCCATCAGACAATTGACGTAGCCGGTCAGCAGACGCTCGTTATTGAGGATCTCATC
TAAATCTATACCATCATACTTGGTTGTATAAGTCGATGTTTCCACGGCGTTGCTCTGGAT
AGTCAAGTATACTAGAAGCATCATAGCTAATGCTGTGTACTTCATCATTTCTGATGCAGC
TGAAGTGGGAATT
>unigene15064_HarmCSP12
CCACGTTCGATAAATCGGTGACCGATTTCTTGTAGGAGAAACATCGCACGCAACGCACAA
GTCAAACGTCCTACGAAAATCGGACCGATTTATCTGCCCTACGAAAAGTCTGTAGGTCTG
TCTTAAGCAGGAGAGACGGCGTTTTCCAAGGCTGAGAAGTGCTTGTTCTCTGGGTCGTAC
TTTCGTCTGAACTCTTCGTAGCCTCTAGGCAGCTCCTCCTTAAGTCCCAGGATAAATTTG
TAGAAGATGTGCTTTTGGGCGTCCGTGCACTTGGCGCACCTCGTGGTGACGGCCTCTTGG
ATGTCCTTTTTAAAATCAGCAGCAACGGCGTCACAAGGCTCTTGATCCACGAAACATGCC
ACGAAGCTTGTCAGGGTATCCACGTTCGCGACAACTGCATCAATGTCCAGATTGTCATTC
TCTGTGCTGTACTTGTCTTCAGCTTGAACTGCGGCCAGAGCCAGCAGGAATGA
>unigene34785_HarmCSP13
GTGACCTTTCGACTTGACGAACAAAGTACAGATAGATAAAAACGATCCATTAATCTCTTG
TTACAACTTACGTGTTTCTTTCTCACGTTCAAGTATCAATATTCAGTAGTGATAATTTCG
AATTTAAGATTGATGCTTTTAATTCGTGGGACATGTATCTAATATGTATTCAAAACACGT
CGTTCCAACGTCCATGGAAACAGCTTGCTAATAGATTTCATCGCGTTACATTCGGGACAA
GCCACACTCTTTGTTCCATTGTGTTCATACGAAGTTGATTAATTCGAAGAGAGGGATTAA
AATTCGGTTATTATTTACAGAATTCAACTGTGAAAATGAAGGTCCTGGTTGTTTTGTCGT
GTTTGATCGTGGCTGCGTTCGCCGCTGATAAGTACAACGCTAAATATGATAACTTTGATG
TGGACACCTTGATCACCAATGACAGACTTCTCAAAGCTTATATCAACTGCTTCCTCGACA
AAGGACGGTGCACTCCCGAAGGATCTGATTTCAAAAAGACCCTACCAGAAGCCATAGAGA
CAACCTGCGGCAAGTGCACCGACAAGCAGAAGAACAACATCAGAAAGGTGATCAAAGCTA
TCCAGCAGAAACATCCTAAGGAGTGGGACGCGCTCGTCAAGAAGAACGACCCTAGCGGCA
AACATCGCGCCAACTTCGACAAATTCATCCAAGGAAGCAGATAATAAAATCAACCATGTT
TCCACATAGGCTAACTTAGAATAAAGTATTATAGGTCTTAGAAAACATTAAGTATTTGTT
AGAACTGCAGTAGACTTTAAA
>unigene28770_HarmSNMP1
CCCAACCGTCTTGAAACGCGGACAGAACACACGTAAGGCATGCAGCTGCCTAGAGAGCTG
AAGTATGCCGCGATTGCAGGCGGGGTGGCGTTGTTCGGCCTCATCTTCGGATGGGTCCTC
TTCCCAACTATCTTGAAGAGTCAGCTTAAGAAGGAAATGGCGCTCTCCAAGAAAACAGAT
GTCCGTAAGATGTGGGAGAAGATTCCTTTCGCGCTGGACTTCAAAGTCTATATATTCAAC
TTCACCAACGCTGAAGAAGTGCAGAAGGGAGCCACGCCTATACTTAAGGAGATTGGACCC
TATCATTTTGATGAATGGAAAGAGAAGGTGGAGGTTGAGGATCACGAGGAAGACGACACG
ATCACGTACAAGAAACGTGACGTGTTCTACTTCAACCCTGAGATGTCCGCGCCTGGGTTG
ACTGGAGAGGAGATCGTTGTTATACCTCATATTTTCATGTTGGGCATGGCATTAACAGTG
GCCCGCGACAAGCCGGCAATGTTAAACATGGTTGGAAAGGCCATGAACGGAATCTTTGAT
GACCCTCCTGACATATTTCTGAGGGTCAAAGCTCTAGACATTCTGTTCAGAGGCATGATC
ATCAACTGTGCGAGAACGGAGTTCGCTCCAAAAGCTACCTGTACCGCCTTGAAGAAGGAA
GGCGTTAGTGGGCTGGTTTTGGAACCTAATAATCAGTTTCGGTTCTCTATTTTTGGAACG
CGAAACAACACAATAGACCCCCACGTGATCACAGTAAAACGAGGCATTACAAATGTCATG
GACGTCGGTCAAGTGGTAGCCGTCGATGGCAAAACGGAGCAGACAATATGGAGAGACACC
TGCAATGAATTCCAGGGGACTGATGGCACAGTATTCCCGCCTTTTGTGCCAGAAACAGAG
AGGATCGAGTCTTTTTCTACCGATTTATGCAGAACCTTCAAACCATGGTATCAAAAGAAG
ACCTCTTACCGTGGCATCAAGACCAACCGTTACATTGCGAACATAGGGGACTTTGCCAAT
GACCCAGAACTGAACTGTTACTGCGCCAAGCCTGACACGTGTCCTCCTAAAGGCCTGATG
GACCTAGCACCATGTATGAAGGCACCCATGTATGCCTCGATGCCTCATTTCTTGGATAGT
GACCCGGCGTTGCTGAGTAAAGTAAAGGGACTTAATCCTGATGTCACTCAACATGGAATA
GAGATAGACTATGAACCGATAACTGGAACACCAATGGTGGCTAAACAAAGGATACAATTT
AACATCCAGCTACTCAAAACTGATAAGCTAGACCTATTCAAGGATCTGTCTGGAGATATC
GTACCACTATTTTGGATTGATGAGGGTCTAGCTCTGAACAAGACCTTCGTGAACATGCTG
AAACATCAGCTCTTCATACCGAAGCGTGTGGTGGGGGTGCTGCGCTGGTGGATGGTCTCC
TTTGGAAGTCTTGGAGCCGTCATCGGAATAGTATTCCATTTCAGAGATCACATAATGCGT
CTTGCAGTGTCCGGAGACACCAAGGTTTCGAAGGTGACTCCTGAGGAGGAGGAACAAAAG
GACATCAGCGTCATCGGCCAAGCCCAGGAACCGGCTAAGGTGAACATATAATCGAGCATC
GGACGACTCCTGAACTTTCTCATAGTATGGAGTCGTCGCTATGGGATTGCCCATGGAGGT
CTGTGGTTGCAAACCTTTAGGTTTCTTGTGAGACATAGAAGGGGTTGACAACCTCTGGTA
TACTTTTATTTGATCATCTAATTTTAAGGGTTCTTTTTTTAAAACAGCTTGATTTTTAAA
ACATAAAATTGAAAATAAATGTTCGATGCTTTTGAATCTTAAGTCTATTTTAAAACCTAC
ATTAATACTTACTCATTTAATTCAAAGTTTTAAAACTATATTTTGAGTTTGAATATTTTA
TTGTTTTATTTATCCATTGTTTAGTTAGATTATTTCATACTAACTTGTAATTCTAGTCAT
TATTCTTGCATTTATTAAATGTAGTTATTGTTGTGCACAAGCTTTTAGAATTTAGATAGA
CTTTGTGTAATAACTGATAGAAATATTTAGCGCTTAGAAATTCACGTCTATTTTTCATAA
CAAATCTGTAGCCATTTTCGTTTATAGCTGTCGAAAAATAATAAATGTAATTTTTCATCT
AAATATATTTTTTCA
>unigene32002_HarmSNMP2
GTGTGGTCCAAACGTCTTTTATTTGTAAATCGTGTTTCTATTGGACATGTGCTGTGTTTT
GTGATGAGATAAAATTCGAGTGTTGACACAGACGGACTTATGTCGCGCCGATAAACAAAT
TTAACAGAAAAGTGTAAAAAGTGTTAAAAATAAGTGTAAAAATGTTGGGGAAACACTCGA
AAATATTCTTCGGTGTGTCCATGATTTTCTTGGTGATCGCCATTGTACTGGCTTCCTGGG
GTTTTCAGAAAGTTGTTAATAAACAAATACAGAAAAATGTTCAGTTATCGAACGATTCGA
AGATGTTCGACAGATGGGTGAAGCTGCCCATACCGCTGGACTTCAAAGTCTATGTGTTCA
ACGTGACCAACGTGGAGGAGGTGAACCGGGGGGAGAAGCCTATACTTAAGGAGATTGGAC
CTTATGTTTATAAGCAGTACCGAGAGAAAACAATCCTAGGTTACGGACCTAATGACACAA
TCAAGTATATGCTGAAGAAACACTTCGAGTTTGATCCCGAAGCTTCTGGAAGCCTCACGG
AAGATGATGAACTTACTGTTGTACACTTCTCTTACTTGGCAGCCTTATTAACAGTCCACG
ACATGATGCCCAGTTTAGTGGCGATAGTGAACAAAGCGTTGGAGCAGCTGTTCCCGAGCC
TGGACGACGCCTTCCTGAGGGTCAAAGTGAGGGACCTGTTCTTCGACGGCATCTACCTCA
GCTGTGATGGTGATAATTCTGCTTTAGGACTTGTTTGTGGAAAAATTAGATCAGAGATGC
CTCCGACCATGCGGCAAGCTGAAGGATCAAATGGATTTTATTTCTCCATGTTTTCTCATA
TGAACCGCTCAGAAAGCGGTCCCTACGAGATGATACGCGGCAGAGACAACGTCTACGAGC
TCGGTAACATAGTCTCCTACAAGGGTCAGGAGAACATGCCCATGTGGGGAGACAAGTACT
GCGGGCAGATCAACGGCTCCGACTCTTCTATATTCCCTCCGATCAATGAGAACAATGTGC
CCAAGAAGATTTATACTTTTGAGCCTGATATTTGCAGGTCTGTTTACGCCGATCTGGTCG
ACAAGCGGGAGTTGTTCAACATCAGCACGTATTACTACGAAATCTCAGAGACTGCATTTG
CTGCGAAAAGCGCAAACCCTAATAATAGGTGTTTTTGTAAAAAGAACTGGAGTGCAAACC
ACGACGGCTGCCTCCTCATGGGTCTGCTGAACCTCATGCCGTGTCAGGGAGCTCCCGCCA
TCGCCTCACTACCTCACTTCTACCTCGGCTCCGAAGAACTACTGGACTACTTCCAGTCAG
GAGTACAGCCTGACAAGGAGAAACATAATACTTACGTTTATATGGATCCTGTGACTGGTG
TTGTCCTAAGTGGAGTAAAGCGCCTGCAGTTCAACATAGAACTGCGTCAGATAGACACCA
TACCACAGTTGAAGACCGTGCCCACTGGCCTGTTCCCTATGCTGTGGCTTGAAGAGGGCG
CAACAATCCCCGAATCAATACAGCAAGAACTCCGGGACGCTCACAAACTCCTAAGCTACG
TCGAAGTAGCCAAATGGTTCCTTTTAACAATAGCTATAATCGCTGTGATTGCTTCAGCGG
TAGCTGTCGCGAGAGCCAACGCGCTTCTCTCGTGGCCACGCAATAGTAACTCCGTCAGCT
TTATATTAGGGCCCAGTGTTACTCAGGTTAATAAAGGAAATTAATGG
